# Supplementary material for: The circadian syndrome is a better predictor for psoriasis than the metabolic syndrome via an explainable machine learning method — the NHANES survey during 2005–2006 and 2009–2014
Source: Front Endocrinol (Lausanne). 2024 Jun 26;15:1379130. doi: 10.3389/fendo.2024.1379130 (PMC11233539; doi:10.3389/fendo.2024.1379130)
Supplement: Supplementary file 2 [file Table_1.xlsx]

## Sheet: S1
Table S1 Specific information on large-scale GWAS datasets
Trait	Sample size	ncase	ncontrol	Consortium	PMID	GWAS ID
Waist circumference	462166			MRC-IEU		ukb-b-9405
Hypertension	462933	119731	343202	MRC-IEU		ukb-b-14057
Fasting blood glucose	58074				22581228	ebi-a-GCST005186
Triglycerides	343992			UKBiobank	34594039	ebi-a-GCST90018975
High density lipoprotein cholesterol	115082			UKBiobank	35213538	ebi-a-GCST90092930
Depression symptoms	807553	246363	561190		30718901
Short sleep	453379	345022	108357	UKBiobank	30804566
Psoriasis	373338	9267	364071	FinnGen R9

## Sheet: S2
Table S2 Association between four replications
Variables	All(n=38124)	Group				P-value
		1(n=9531)	2(n=9531)	3(n=9531)	4(n=9531)
Age (mean (SD))	50.0 [36.0;63.0]	50.0 [36.0;63.0]	50.0 [36.0;63.0]	50.0 [36.0;63.0]	50.0 [36.0;63.0]	1.000
Gender						1.000
Male	18964 (49.7%)	4741 (49.7%)	4741 (49.7%)	4741 (49.7%)	4741 (49.7%)
Female	19160 (50.3%)	4790 (50.3%)	4790 (50.3%)	4790 (50.3%)	4790 (50.3%)
Race						1.000
Mexican American	5892 (15.5%)	1473 (15.5%)	1473 (15.5%)	1473 (15.5%)	1473 (15.5%)
Other Hispanic	3568 (9.36%)	892 (9.36%)	892 (9.36%)	892 (9.36%)	892 (9.36%)
Non-Hispanic White	16808 (44.1%)	4202 (44.1%)	4202 (44.1%)	4202 (44.1%)	4202 (44.1%)
Non-Hispanic Black	8012 (21.0%)	2003 (21.0%)	2003 (21.0%)	2003 (21.0%)	2003 (21.0%)
Other Race	3844 (10.1%)	961 (10.1%)	961 (10.1%)	961 (10.1%)	961 (10.1%)
BMI (kg/m2) (mean (SD))	29.5 (6.95)	29.5 (6.96)	29.5 (6.95)	29.5 (6.95)	29.5 (6.95)	1.000
Waist circumference	100 (16.7)	100 (16.7)	100 (16.7)	100 (16.7)	100 (16.7)	1.000
Triglycerides	110 [73.0;170]	109 [73.0;169]	109 [73.0;169]	110 [74.0;171]	109 [73.0;169]	0.474
Direct HDL-Cholesterol	50.0 [42.0;61.0]	50.0 [42.0;61.0]	50.0 [42.0;61.0]	50.0 [42.0;61.0]	50.0 [42.0;61.0]	0.999
Plasma glucose	101 [93.0;116]	101 [93.0;116]	101 [93.0;116]	101 [93.0;116]	101 [93.0;116]	0.993
Systolic pressure	121 [111;133]	121 [111;133]	121 [111;133]	121 [111;133]	121 [111;133]	0.585
Diastolic pressure	70.0 [62.3;76.7]	70.0 [62.7;77.3]	69.3 [62.0;76.7]	69.3 [62.0;76.7]	70.0 [62.7;76.7]	0.188
Sleeptime	7.00 [6.00;8.00]	7.00 [6.00;8.00]	7.00 [6.00;8.00]	7.00 [6.00;8.00]	7.00 [6.00;8.00]	1.000
Psoriasis						1.000
pos	1152 (3.02%)	288 (3.02%)	288 (3.02%)	288 (3.02%)	288 (3.02%)
neg	36972 (97.0%)	9243 (97.0%)	9243 (97.0%)	9243 (97.0%)	9243 (97.0%)
Income to poverty ratio						0.999
Low	12616 (33.1%)	3163 (33.2%)	3165 (33.2%)	3137 (32.9%)	3151 (33.1%)
Moderate	13905 (36.5%)	3467 (36.4%)	3462 (36.3%)	3498 (36.7%)	3478 (36.5%)
High	11603 (30.4%)	2901 (30.4%)	2904 (30.5%)	2896 (30.4%)	2902 (30.4%)
Education						1.000
High school or less	17854 (46.8%)	4466 (46.9%)	4464 (46.8%)	4463 (46.8%)	4461 (46.8%)
Some college	11497 (30.2%)	2873 (30.1%)	2873 (30.1%)	2874 (30.2%)	2877 (30.2%)
College graduate or higher	8773 (23.0%)	2192 (23.0%)	2194 (23.0%)	2194 (23.0%)	2193 (23.0%)
Smoking status						1.000
Never	20750 (54.4%)	5188 (54.4%)	5187 (54.4%)	5188 (54.4%)	5187 (54.4%)
Former	9531 (25.0%)	2382 (25.0%)	2382 (25.0%)	2383 (25.0%)	2384 (25.0%)
Now	7843 (20.6%)	1961 (20.6%)	1962 (20.6%)	1960 (20.6%)	1960 (20.6%)
Drinking status						1.000
No	18190 (47.7%)	4547 (47.7%)	4548 (47.7%)	4546 (47.7%)	4549 (47.7%)
Yes	19934 (52.3%)	4984 (52.3%)	4983 (52.3%)	4985 (52.3%)	4982 (52.3%)
Depression symptoms	2.00 [0.00;5.00]	2.00 [0.00;5.00]	2.00 [0.00;5.00]	2.00 [0.00;5.00]	2.00 [0.00;5.00]	1.000

## Sheet: S3
Table S3 The differences between AUPRC compared pairwise for all models
Model1	Model2	Difference between areas	95% Bootstrap CI
CatBoost_CircS	CatBoost_MetS	0.06273	0.05019-0.08040
XGBoost_CircS	XGBoost_MetS	0.08045	0.06529-0.09427
LightGBM_CircS	LightGBM_MetS	0.0287	0.02280-0.03658
KNN_CircS	KNN_MetS	0.02753	0.01802-0.03890
SVM_CircS	SVM_MetS	0.1197	0.1094-0.1311
CatBoost_CircS	XGBoost_CircS	0.1173	0.09931-0.1428
	LightGBM_CircS	0.06772	0.05750-0.08017
	KNN_CircS	0.1232	0.1022-0.1517
	SVM_CircS	0.2662	0.2412-0.2933

## Sheet: S4
TableS4 Instrumental variables related to the components of CircS and psoriasis
Exposure	Outcome	SNP	Effect allele	Other allele	Exposure			Outcome			F
					Beta	SE	P	Beta	SE	P
Waist circumference	Psoriasis	rs10079895	T	C	0.0144023	0.0022958	3.50002e-10	0.0273257	0.0198396	0.168409	39.3546
Waist circumference	Psoriasis	rs1013402	G	A	0.0250906	0.00191723	3.90032e-39	0.0222132	0.0157802	0.15923	171.267
Waist circumference	Psoriasis	rs10150482	A	G	0.0219574	0.00216957	4.49987e-24	-0.0284182	0.0174842	0.104085	102.427
Waist circumference	Psoriasis	rs10184230	T	C	-0.0121164	0.00186862	8.9002e-11	-0.00803397	0.0160879	0.617513	42.0441
Waist circumference	Psoriasis	rs10236214	T	C	0.013799	0.00187561	1.9002e-13	-0.00486148	0.0162668	0.765047	54.1265
Waist circumference	Psoriasis	rs10248298	A	C	0.0132553	0.00185427	8.80035e-13	-0.00603146	0.0153473	0.694321	51.1014
Waist circumference	Psoriasis	rs10269774	A	G	0.0119597	0.00190774	3.59998e-10	0.0152037	0.0161901	0.347692	39.3009
Waist circumference	Psoriasis	rs1037702	A	G	-0.0101871	0.00184913	3.59998e-08	-0.00109735	0.0153192	0.942894	30.3505
Waist circumference	Psoriasis	rs1038377	T	C	-0.0108575	0.00194439	2.39999e-08	0.0156522	0.0152065	0.303336	31.1812
Waist circumference	Psoriasis	rs1048932	A	C	-0.0114308	0.00181596	3.09999e-10	0.0052495	0.0151244	0.728526	39.6224
Waist circumference	Psoriasis	rs10505836	C	A	0.0152705	0.00259774	4.09996e-09	-0.000859071	0.0220133	0.96887	34.5553
Waist circumference	Psoriasis	rs1051613	A	G	-0.00995199	0.00179742	3.09999e-08	0.000319068	0.0150101	0.983041	30.6564
Waist circumference	Psoriasis	rs1056441	C	T	0.0127063	0.00191349	3.10027e-11	0.0110968	0.0171152	0.516753	44.0946
Waist circumference	Psoriasis	rs1072655	C	A	0.0112364	0.00182074	6.80002e-10	0.0284451	0.0156801	0.0696643	38.0854
Waist circumference	Psoriasis	rs1073331	G	A	-0.0104401	0.00181257	8.40001e-09	0.00692307	0.0154036	0.653109	33.1757
Waist circumference	Psoriasis	rs10734398	G	T	0.0109291	0.00191946	1.2e-08	-0.00173012	0.0157929	0.912766	32.4198
Waist circumference	Psoriasis	rs10749659	T	C	-0.0124847	0.00213005	4.60002e-09	-0.0205033	0.0170016	0.227833	34.3539
Waist circumference	Psoriasis	rs10760678	A	G	-0.0113663	0.0018045	2.99999e-10	-0.00162902	0.0151235	0.914222	39.6757
Waist circumference	Psoriasis	rs10772985	A	G	-0.0110533	0.00195421	1.5e-08	-0.0265751	0.016645	0.110359	31.992
Waist circumference	Psoriasis	rs1078141	T	C	0.012121	0.00186224	7.59976e-11	0.0333315	0.0155575	0.0321551	42.3648
Waist circumference	Psoriasis	rs10787738	T	C	0.0153066	0.00208556	2.09991e-13	0.00579534	0.0171888	0.735999	53.8657
Waist circumference	Psoriasis	rs10795418	G	A	0.0127004	0.00190172	2.39994e-11	-0.0351393	0.0161591	0.0296613	44.6007
Waist circumference	Psoriasis	rs10803762	A	G	0.0119451	0.00191493	4.39997e-10	0.00278497	0.0163885	0.865061	38.9111
Waist circumference	Psoriasis	rs10805383	A	G	0.0102114	0.00179241	1.2e-08	0.0138744	0.0152203	0.361993	32.4561
Waist circumference	Psoriasis	rs10824211	T	C	0.0150646	0.00259306	6.29999e-09	0.0398976	0.0261668	0.127323	33.7513
Waist circumference	Psoriasis	rs10827380	T	C	0.0116104	0.0019302	1.79999e-09	0.00313422	0.0152786	0.837465	36.1818
Waist circumference	Psoriasis	rs10835498	A	G	0.011051	0.00180981	1e-09	0.0260612	0.0149414	0.0811185	37.2853
Waist circumference	Psoriasis	rs10868998	G	A	-0.00998383	0.00179548	2.69998e-08	-0.0259372	0.0149721	0.083207	30.9196
Waist circumference	Psoriasis	rs10896012	C	T	0.0158193	0.00217422	3.40017e-13	0.0581631	0.0248851	0.019425	52.938
Waist circumference	Psoriasis	rs10936684	A	G	-0.0109838	0.00190337	7.90005e-09	-0.0495891	0.015665	0.0015476	33.3011
Waist circumference	Psoriasis	rs10938398	A	G	0.0222115	0.00180756	1e-34	0.0193512	0.0149639	0.195943	150.998
Waist circumference	Psoriasis	rs10947793	G	A	-0.0127212	0.0018605	8.10028e-12	-0.0102909	0.0153525	0.502662	46.7516
Waist circumference	Psoriasis	rs10953733	A	C	-0.0127265	0.00180474	1.80011e-12	0.013319	0.0152799	0.383388	49.7266
Waist circumference	Psoriasis	rs10960297	G	A	-0.0113156	0.00186734	1.40001e-09	-0.00647547	0.0163621	0.692282	36.7205
Waist circumference	Psoriasis	rs10992854	C	T	-0.0112545	0.00192897	5.39995e-09	-0.031919	0.0157133	0.0422211	34.0409
Waist circumference	Psoriasis	rs11012732	G	A	0.0193536	0.00190117	2.39994e-24	-0.0126273	0.0160828	0.43237	103.629
Waist circumference	Psoriasis	rs11030016	T	C	0.0144084	0.00204276	1.69981e-12	0.01417	0.015994	0.37564	49.7504
Waist circumference	Psoriasis	rs11056876	G	A	0.0126503	0.00222432	1.29999e-08	0.00911894	0.0205917	0.657877	32.345
Waist circumference	Psoriasis	rs11058233	G	A	0.0159705	0.00206852	1.20005e-14	0.0191851	0.0191972	0.317616	59.6098
Waist circumference	Psoriasis	rs11079849	T	C	-0.0127211	0.0019099	2.70023e-11	-0.0101914	0.0163416	0.532856	44.3637
Waist circumference	Psoriasis	rs1108548	G	A	0.0121715	0.00200003	1.2e-09	-0.0156686	0.0161421	0.331714	37.0352
Waist circumference	Psoriasis	rs111258054	T	C	0.0159528	0.00234105	9.49948e-12	0.00754825	0.0166732	0.650753	46.4357
Waist circumference	Psoriasis	rs11150745	G	A	-0.0160848	0.00192604	6.79986e-17	-0.0147486	0.016614	0.374691	69.743
Waist circumference	Psoriasis	rs11162968	C	T	0.0122283	0.00192412	2.1e-10	0.0402671	0.017354	0.0203226	40.3894
Waist circumference	Psoriasis	rs11165493	A	G	0.0107576	0.00189335	1.29999e-08	-0.0173089	0.0153904	0.260732	32.2826
Waist circumference	Psoriasis	rs111768603	T	G	-0.0181111	0.00285746	2.30001e-10	-0.0106944	0.0257268	0.677635	40.1725
Waist circumference	Psoriasis	rs111886096	G	A	0.0172346	0.00260735	3.80014e-11	0.0362806	0.0235099	0.122781	43.6922
Waist circumference	Psoriasis	rs11196657	C	T	0.0124451	0.00210599	3.40001e-09	0.0189674	0.0181974	0.297265	34.9208
Waist circumference	Psoriasis	rs11208659	C	T	0.0242301	0.00324093	7.59976e-14	-0.0118444	0.02676	0.658044	55.8948
Waist circumference	Psoriasis	rs11216185	G	T	0.0228601	0.00376265	1.2e-09	-0.0523594	0.0283249	0.0645268	36.9121
Waist circumference	Psoriasis	rs11218510	A	G	-0.0115323	0.00182872	2.90001e-10	-3.64282e-05	0.0155552	0.998131	39.7683
Waist circumference	Psoriasis	rs11223204	G	A	0.0122154	0.00180899	1.50003e-11	0.0086459	0.015816	0.584616	45.5977
Waist circumference	Psoriasis	rs112266013	A	G	-0.0149011	0.00255067	5.19996e-09	-0.00624195	0.0226041	0.782438	34.1294
Waist circumference	Psoriasis	rs1129043	C	T	-0.0105549	0.00181524	6.1e-09	-0.00147927	0.0152942	0.922948	33.8096
Waist circumference	Psoriasis	rs113067541	T	C	0.016572	0.00268016	6.29999e-10	0.0344636	0.0241246	0.153128	38.2321
Waist circumference	Psoriasis	rs113132247	A	G	0.0153033	0.00249349	8.40001e-10	-0.000771812	0.0190087	0.967612	37.6665
Waist circumference	Psoriasis	rs113866544	C	T	0.0303242	0.003552	1.39991e-17	0.0347805	0.0242616	0.151697	72.8841
Waist circumference	Psoriasis	rs113885243	T	C	0.0171572	0.00300115	1.09999e-08	0.0179759	0.0272795	0.509926	32.6827
Waist circumference	Psoriasis	rs114563403	C	T	0.0242879	0.00377025	1.2e-10	-0.0466386	0.0440955	0.290204	41.4992
Waist circumference	Psoriasis	rs114964326	A	G	-0.0301131	0.00537007	2.1e-08	-0.00131825	0.0628568	0.983268	31.445
Waist circumference	Psoriasis	rs11594905	A	G	0.0148082	0.00260737	1.40001e-08	0.0463713	0.0302438	0.125215	32.2552
Waist circumference	Psoriasis	rs11603984	T	G	-0.0169839	0.00261937	8.9002e-11	0.0279752	0.0185795	0.132144	42.0418
Waist circumference	Psoriasis	rs11609659	C	T	-0.0144325	0.00209871	6.09958e-12	0.0156502	0.017221	0.363464	47.291
Waist circumference	Psoriasis	rs11636611	T	C	0.0107144	0.00179296	2.30001e-09	0.0195789	0.0149414	0.190069	35.7104
Waist circumference	Psoriasis	rs11677670	T	C	-0.0155484	0.0023051	1.50003e-11	-0.0259087	0.0225128	0.249797	45.498
Waist circumference	Psoriasis	rs116792274	T	C	-0.0270738	0.00467319	6.90001e-09	0.00213467	0.0573639	0.970315	33.5638
Waist circumference	Psoriasis	rs11702843	A	G	0.0113337	0.00206975	4.39997e-08	-0.00768955	0.016128	0.633518	29.9852
Waist circumference	Psoriasis	rs11704728	T	C	0.0133307	0.00226433	3.89996e-09	-0.0231667	0.0182333	0.20388	34.6598
Waist circumference	Psoriasis	rs11707955	C	T	0.0109661	0.00180152	1.09999e-09	-0.0346883	0.0150593	0.021254	37.0532
Waist circumference	Psoriasis	rs11745618	G	A	0.0102269	0.00180891	1.6e-08	-0.0222809	0.0149409	0.135892	31.9635
Waist circumference	Psoriasis	rs11757278	C	T	-0.012784	0.00194427	4.90004e-11	-0.00948893	0.0152759	0.534487	43.2335
Waist circumference	Psoriasis	rs11773362	T	C	-0.0104772	0.0018937	3.2e-08	-0.0130371	0.0154031	0.397332	30.6103
Waist circumference	Psoriasis	rs11780222	C	A	-0.011345	0.00205013	3.09999e-08	-0.00209591	0.0160015	0.89579	30.6229
Waist circumference	Psoriasis	rs11781222	C	T	-0.0170089	0.0026057	6.70039e-11	-0.035732	0.0258843	0.167448	42.6092
Waist circumference	Psoriasis	rs1182199	A	C	-0.0135196	0.00194469	3.59998e-12	-9.10861e-05	0.0155714	0.995333	48.3311
Waist circumference	Psoriasis	rs11824092	C	T	0.012491	0.00187069	2.39994e-11	-0.013231	0.0150432	0.379113	44.5852
Waist circumference	Psoriasis	rs11841902	C	T	-0.0113388	0.00190647	2.69998e-09	0.000924993	0.0179041	0.958797	35.3732
Waist circumference	Psoriasis	rs11842871	T	G	-0.0127878	0.00204439	4e-10	-0.0132126	0.0159886	0.40859	39.1259
Waist circumference	Psoriasis	rs11854132	A	G	-0.0123291	0.00201889	1e-09	0.0033292	0.0176986	0.850794	37.2939
Waist circumference	Psoriasis	rs11855853	T	C	-0.0110796	0.00202768	4.70002e-08	0.00314295	0.0182454	0.863233	29.8572
Waist circumference	Psoriasis	rs11870323	T	C	0.0142804	0.00248755	9.40005e-09	0.050767	0.0217851	0.0197875	32.9562
Waist circumference	Psoriasis	rs11873305	C	A	-0.0570726	0.0046452	1.10002e-34	-0.0163386	0.047125	0.728811	150.955
Waist circumference	Psoriasis	rs1188158	T	C	0.0103818	0.00180681	9.09997e-09	-0.00320919	0.014933	0.829841	33.0157
Waist circumference	Psoriasis	rs11898037	C	T	0.0105694	0.00185324	1.2e-08	-0.0065146	0.0150888	0.665923	32.5265
Waist circumference	Psoriasis	rs1191600	A	C	-0.0108005	0.00183345	3.79997e-09	-0.0261322	0.0151509	0.0845649	34.7016
Waist circumference	Psoriasis	rs12001437	C	T	0.0109331	0.00185543	3.79997e-09	0.0345039	0.0156603	0.0275759	34.7214
Waist circumference	Psoriasis	rs12031634	A	G	-0.0110319	0.0019626	1.89998e-08	0.0129014	0.0171722	0.452474	31.5964
Waist circumference	Psoriasis	rs12042959	G	A	-0.014934	0.00255686	5.19996e-09	-0.00450978	0.0204254	0.825254	34.1145
Waist circumference	Psoriasis	rs12072739	G	A	0.0162106	0.00214325	3.90032e-14	0.0189741	0.0160257	0.236422	57.2074
Waist circumference	Psoriasis	rs12107172	G	A	0.0156855	0.00260901	1.79999e-09	0.00183307	0.0190736	0.923437	36.1448
Waist circumference	Psoriasis	rs12140153	T	G	-0.0265936	0.00313243	2.09991e-17	-0.0716444	0.0279563	0.0103853	72.0761
Waist circumference	Psoriasis	rs12147845	T	C	0.0165895	0.002801	3.2e-09	-0.00956718	0.0214306	0.655289	35.0784
Waist circumference	Psoriasis	rs1218824	A	G	0.012491	0.00189332	4.19952e-11	-0.0371315	0.0158699	0.019297	43.5258
Waist circumference	Psoriasis	rs12245654	C	A	0.023047	0.00347158	3.19963e-11	0.0177539	0.0235032	0.450019	44.0732
Waist circumference	Psoriasis	rs1229984	C	T	0.0301377	0.00542443	2.80001e-08	0.00472892	0.10651	0.964586	30.8682
Waist circumference	Psoriasis	rs12365660	C	T	0.0103224	0.00180288	1e-08	0.00601487	0.0150783	0.68996	32.7814
Waist circumference	Psoriasis	rs12375196	A	C	0.0132187	0.00182044	3.80014e-13	0.0203441	0.0149941	0.174842	52.726
Waist circumference	Psoriasis	rs12439798	T	G	0.0106313	0.00180934	4.20001e-09	0.00166838	0.0159249	0.916562	34.5249
Waist circumference	Psoriasis	rs12440243	G	A	0.0125379	0.00212904	3.89996e-09	0.0244429	0.017165	0.154447	34.6802
Waist circumference	Psoriasis	rs12462975	A	G	0.01754	0.00191777	5.90065e-20	-0.0184332	0.0160385	0.250428	83.65
Waist circumference	Psoriasis	rs12463617	C	A	0.0431919	0.00236577	1.80011e-74	0.0494251	0.0202018	0.0144221	333.319
Waist circumference	Psoriasis	rs12478299	C	T	-0.0115796	0.00206169	1.89998e-08	-0.024876	0.0171304	0.146458	31.5457
Waist circumference	Psoriasis	rs12680342	G	T	-0.0121454	0.00212625	1.09999e-08	-0.00947672	0.0167083	0.570587	32.6283
Waist circumference	Psoriasis	rs12709120	A	G	-0.0140917	0.00180883	6.70039e-15	0.0182034	0.0152254	0.231853	60.692
Waist circumference	Psoriasis	rs12765002	T	C	0.0138538	0.00214439	1e-10	-0.0106572	0.0173317	0.538623	41.7379
Waist circumference	Psoriasis	rs12872889	C	T	0.0118925	0.00215093	3.2e-08	-0.0467371	0.0165179	0.00466251	30.5699
Waist circumference	Psoriasis	rs12877270	A	G	0.0117224	0.00181553	1.09999e-10	0.0375193	0.014977	0.0122408	41.6895
Waist circumference	Psoriasis	rs12880641	G	T	-0.0138449	0.00188965	2.39994e-13	0.000828156	0.015417	0.957161	53.6805
Waist circumference	Psoriasis	rs12926506	T	C	-0.0140792	0.00239943	4.39997e-09	-0.0192611	0.016766	0.250631	34.4302
Waist circumference	Psoriasis	rs12927792	T	C	0.00999383	0.00182069	4e-08	-0.0306593	0.015151	0.043012	30.1295
Waist circumference	Psoriasis	rs1296328	C	A	-0.0131912	0.00180908	3.10027e-13	-0.0036438	0.0149866	0.807899	53.1683
Waist circumference	Psoriasis	rs12986231	C	T	-0.016542	0.00204282	5.60015e-16	-0.00593031	0.0176007	0.736165	65.5716
Waist circumference	Psoriasis	rs13026335	A	C	0.0116252	0.00206857	1.89998e-08	0.0317534	0.0173364	0.0670116	31.5835
Waist circumference	Psoriasis	rs13033310	A	G	0.0125512	0.00206781	1.29999e-09	0.0308998	0.0174736	0.0769999	36.8425
Waist circumference	Psoriasis	rs13080520	C	T	0.0110281	0.00186575	3.40001e-09	-0.00206527	0.0150207	0.89064	34.9377
Waist circumference	Psoriasis	rs13163306	A	G	-0.00988959	0.00179351	3.50002e-08	-0.0049155	0.0149249	0.741893	30.4053
Waist circumference	Psoriasis	rs1318408	G	A	0.0160501	0.00276174	6.19998e-09	-0.0181073	0.0296429	0.541301	33.7746
Waist circumference	Psoriasis	rs1320903	A	G	0.017072	0.00191652	5.19996e-19	0.00928019	0.0163978	0.571435	79.3491
Waist circumference	Psoriasis	rs1322842	G	A	-0.0117059	0.00184196	2.1e-10	-0.00933048	0.0154027	0.544667	40.3877
Waist circumference	Psoriasis	rs13273726	A	C	0.0125482	0.00216798	7.10003e-09	0.0339027	0.0177296	0.0558496	33.5006
Waist circumference	Psoriasis	rs13288841	A	G	0.0190501	0.00191229	2.19989e-23	0.0209581	0.0154375	0.174588	99.2401
Waist circumference	Psoriasis	rs13322435	G	A	-0.0169561	0.00182964	1.9002e-20	-0.0121744	0.0158554	0.442583	85.8857
Waist circumference	Psoriasis	rs1336486	G	T	0.012489	0.00190819	6.00067e-11	0.0280826	0.0152056	0.0647679	42.8363
Waist circumference	Psoriasis	rs1339379	T	G	-0.0117298	0.00182513	1.29999e-10	-0.00425311	0.014995	0.776691	41.3041
Waist circumference	Psoriasis	rs13404126	A	G	0.0114994	0.00181206	2.19999e-10	0.0273359	0.0151223	0.070661	40.2722
Waist circumference	Psoriasis	rs13410783	G	A	0.0141058	0.0018498	2.39994e-14	0.0196138	0.0154096	0.203079	58.1495
Waist circumference	Psoriasis	rs13414232	T	G	-0.0113413	0.00178793	2.19999e-10	-0.0135141	0.014953	0.366115	40.2369
Waist circumference	Psoriasis	rs13416667	A	C	0.0110612	0.00195043	1.40001e-08	0.0311381	0.0175658	0.0762851	32.1621
Waist circumference	Psoriasis	rs13420048	A	C	-0.0133504	0.00185957	7.00003e-13	0.00390268	0.0151523	0.796743	51.5423
Waist circumference	Psoriasis	rs13424601	A	G	0.014293	0.00254381	1.89998e-08	0.065768	0.0250341	0.00861053	31.5702
Waist circumference	Psoriasis	rs13427822	G	A	-0.0141495	0.00203048	3.19963e-12	-0.0218223	0.0163071	0.180827	48.5607
Waist circumference	Psoriasis	rs1346841	A	G	-0.0106038	0.00182614	6.4e-09	-0.0172287	0.016063	0.283462	33.7175
Waist circumference	Psoriasis	rs1363695	T	C	-0.0141198	0.00215642	5.79963e-11	-0.0463445	0.0167941	0.00578762	42.8736
Waist circumference	Psoriasis	rs1369295	C	A	-0.0160039	0.00241587	3.50026e-11	0.0140151	0.021747	0.519276	43.8838
Waist circumference	Psoriasis	rs1373349	T	C	-0.0127211	0.00193122	4.49987e-11	-0.00210269	0.015106	0.889295	43.3896
Waist circumference	Psoriasis	rs137996499	T	C	0.0555296	0.00994843	2.39999e-08	0.0242655	0.0623535	0.697158	31.1559
Waist circumference	Psoriasis	rs1411432	C	A	0.0150036	0.00230632	7.70016e-11	-0.0383296	0.0195428	0.0498425	42.3206
Waist circumference	Psoriasis	rs1436348	G	A	0.0124929	0.00181185	5.40008e-12	-0.0171306	0.0154995	0.269059	47.5425
Waist circumference	Psoriasis	rs1441264	A	G	0.0150095	0.00186203	7.59976e-16	0.0213467	0.0159265	0.18014	64.9769
Waist circumference	Psoriasis	rs1448349	C	T	0.0183083	0.00285654	1.5e-10	-0.0139463	0.0256343	0.586408	41.0786
Waist circumference	Psoriasis	rs1458156	T	C	0.0146036	0.00179105	3.50026e-16	0.0038471	0.0150119	0.797743	66.4821
Waist circumference	Psoriasis	rs1459190	A	G	-0.0107269	0.00180581	2.80001e-09	0.0128101	0.0153767	0.404798	35.2862
Waist circumference	Psoriasis	rs148108087	A	G	-0.0229411	0.00415207	3.29997e-08	-0.00508752	0.0282189	0.856927	30.5281
Waist circumference	Psoriasis	rs148981711	G	A	0.0295053	0.00523887	1.79999e-08	-0.01293	0.0341917	0.70531	31.7194
Waist circumference	Psoriasis	rs1502317	T	C	-0.0173687	0.0020032	4.30031e-18	-0.0295361	0.0169365	0.0811708	75.1772
Waist circumference	Psoriasis	rs150460514	A	G	-0.012859	0.00224303	9.90011e-09	-0.0215568	0.0190885	0.258768	32.8658
Waist circumference	Psoriasis	rs1547874	C	T	-0.0137069	0.00228983	2.19999e-09	-0.00567214	0.0196021	0.772303	35.8321
Waist circumference	Psoriasis	rs1559900	T	C	0.0127734	0.00197882	1.09999e-10	-0.0275521	0.0171181	0.107501	41.6678
Waist circumference	Psoriasis	rs1571136	T	C	0.0112546	0.00181065	5.1e-10	-0.00366445	0.0150278	0.807351	38.6359
Waist circumference	Psoriasis	rs1582931	A	G	-0.0138548	0.00180588	1.69981e-14	0.0035294	0.0149488	0.813356	58.8603
Waist circumference	Psoriasis	rs1609010	G	A	0.0149337	0.00180594	1.29987e-16	0.00332803	0.0149538	0.823883	68.3799
Waist circumference	Psoriasis	rs1619442	C	T	-0.0162997	0.00257242	2.39999e-10	-0.0435728	0.021635	0.0440109	40.1491
Waist circumference	Psoriasis	rs1657930	A	G	-0.0142481	0.00224816	2.30001e-10	0.00214704	0.0207856	0.917729	40.1661
Waist circumference	Psoriasis	rs16996657	C	T	0.016502	0.0026897	8.50002e-10	-0.01742	0.0183644	0.342835	37.6414
Waist circumference	Psoriasis	rs17296856	C	A	-0.0156228	0.00199629	5.00035e-15	-0.00423402	0.0159912	0.791185	61.245
Waist circumference	Psoriasis	rs1731260	T	G	0.013535	0.00178908	3.90032e-14	0.015765	0.014991	0.29297	57.2344
Waist circumference	Psoriasis	rs1752169	A	C	0.0143082	0.00206705	4.49987e-12	-0.030251	0.0153814	0.0492153	47.9146
Waist circumference	Psoriasis	rs17639546	A	G	-0.0176011	0.00251376	2.49977e-12	-0.0359682	0.0215928	0.0957635	49.0266
Waist circumference	Psoriasis	rs1788808	G	A	-0.0208198	0.00179299	3.59998e-31	-0.0326037	0.0149563	0.0292631	134.833
Waist circumference	Psoriasis	rs1834144	A	C	-0.0146152	0.00185609	3.40017e-15	-0.0245844	0.0150679	0.102768	62.0028
Waist circumference	Psoriasis	rs1857883	A	G	0.01037	0.0018005	8.40001e-09	0.000376035	0.0150545	0.980072	33.172
Waist circumference	Psoriasis	rs1861410	T	C	-0.016009	0.00180199	6.4003e-19	-0.0161956	0.015291	0.28953	78.9266
Waist circumference	Psoriasis	rs1891216	G	T	0.0117528	0.00185117	2.19999e-10	0.00618135	0.0151823	0.683904	40.3079
Waist circumference	Psoriasis	rs1891946	T	G	-0.0114944	0.00210581	4.79999e-08	-0.0463908	0.0178368	0.00929929	29.7944
Waist circumference	Psoriasis	rs200539	C	T	0.015959	0.00202278	2.99985e-15	0.00857116	0.0178733	0.631546	62.2464
Waist circumference	Psoriasis	rs2015769	G	A	-0.0106839	0.0017942	2.59998e-09	0.0218593	0.0151338	0.148627	35.4583
Waist circumference	Psoriasis	rs2016469	A	G	0.0114872	0.00186272	7.00003e-10	0.0228499	0.0156219	0.143552	38.0306
Waist circumference	Psoriasis	rs2018749	T	G	-0.0145241	0.00215329	1.50003e-11	-0.0309109	0.0168745	0.0669792	45.496
Waist circumference	Psoriasis	rs2020942	T	C	0.0108469	0.00183573	3.40001e-09	0.0434416	0.0150452	0.00388436	34.9135
Waist circumference	Psoriasis	rs2091377	T	C	-0.0111321	0.00184744	1.7e-09	-0.0384414	0.014962	0.0101913	36.3089
Waist circumference	Psoriasis	rs2121058	C	T	-0.016252	0.00213717	2.90001e-14	0.00240117	0.0175692	0.891292	57.8276
Waist circumference	Psoriasis	rs2126165	G	A	-0.01122	0.00178907	3.59998e-10	-0.0300818	0.0150117	0.0450817	39.3306
Waist circumference	Psoriasis	rs215669	A	G	-0.0125095	0.00184246	1.10002e-11	-0.0229653	0.0165929	0.166346	46.0982
Waist circumference	Psoriasis	rs2161097	T	C	0.0142773	0.00180004	2.19989e-15	0.00300524	0.0153107	0.844388	62.9112
Waist circumference	Psoriasis	rs2172131	C	T	-0.0121742	0.00181299	1.9002e-11	-0.00833707	0.0149333	0.576648	45.091
Waist circumference	Psoriasis	rs2176692	A	G	-0.0129431	0.00208694	5.60003e-10	0.00290649	0.0172432	0.866144	38.4642
Waist circumference	Psoriasis	rs2180454	C	T	0.0179823	0.00213539	3.69999e-17	0.0412272	0.015998	0.00996552	70.9147
Waist circumference	Psoriasis	rs2183947	A	G	-0.0220783	0.00213628	4.90004e-25	-0.0389949	0.017688	0.0274821	106.811
Waist circumference	Psoriasis	rs2192527	G	A	0.0139926	0.00179337	6.09958e-15	-0.0153698	0.0154353	0.319368	60.8775
Waist circumference	Psoriasis	rs2237403	T	C	-0.0109575	0.00188895	6.59994e-09	0.032578	0.0157261	0.0383028	33.6498
Waist circumference	Psoriasis	rs2242449	T	C	0.0121882	0.00182476	2.39994e-11	0.0163097	0.0152062	0.283465	44.6136
Waist circumference	Psoriasis	rs2295124	G	A	0.0113397	0.00199583	1.29999e-08	-0.00601929	0.0160895	0.708319	32.2817
Waist circumference	Psoriasis	rs2302209	T	C	0.0198329	0.00197713	1.10002e-23	-0.00985068	0.017175	0.566274	100.624
Waist circumference	Psoriasis	rs2306593	T	C	-0.0152919	0.00179509	1.59993e-17	-0.0174181	0.0149362	0.243545	72.5689
Waist circumference	Psoriasis	rs2307111	C	T	-0.0239722	0.0018299	3.29989e-39	-0.0224637	0.0151133	0.137188	171.617
Waist circumference	Psoriasis	rs2322459	G	T	-0.011683	0.00192511	1.29999e-09	0.00353252	0.0151467	0.81559	36.8297
Waist circumference	Psoriasis	rs2366149	G	T	-0.0122906	0.00216221	1.29999e-08	0.0161573	0.0166593	0.332112	32.311
Waist circumference	Psoriasis	rs2376885	A	G	-0.0106223	0.00191252	2.80001e-08	-0.00640402	0.01528	0.675134	30.8479
Waist circumference	Psoriasis	rs243284	C	T	-0.00993533	0.00180984	4e-08	0.00778169	0.014965	0.603069	30.1359
Waist circumference	Psoriasis	rs2439823	G	A	0.0155254	0.00180145	6.79986e-18	0.0140833	0.0150106	0.348131	74.2747
Waist circumference	Psoriasis	rs245767	G	A	0.0145976	0.00201635	4.49987e-13	0.0129335	0.0159472	0.417354	52.412
Waist circumference	Psoriasis	rs2470549	C	T	-0.0119541	0.00182105	5.19996e-11	-0.00298649	0.0153638	0.845874	43.0913
Waist circumference	Psoriasis	rs2470946	T	G	0.011687	0.00182473	1.5e-10	-0.00419101	0.0153776	0.785207	41.0212
Waist circumference	Psoriasis	rs2478879	A	G	0.011872	0.00183644	1e-10	0.0269039	0.0152004	0.0767361	41.7921
Waist circumference	Psoriasis	rs2482704	T	G	-0.0115642	0.00180618	1.5e-10	-0.00256943	0.0154327	0.867769	40.9929
Waist circumference	Psoriasis	rs2542615	T	C	-0.0108436	0.00190264	1.2e-08	0.00654463	0.015767	0.67808	32.4813
Waist circumference	Psoriasis	rs2551660	T	C	-0.0135878	0.0023059	3.79997e-09	0.0239711	0.0208193	0.249572	34.723
Waist circumference	Psoriasis	rs2569993	C	T	0.0131094	0.00192075	8.80035e-12	0.0104236	0.0155712	0.503231	46.5826
Waist circumference	Psoriasis	rs2616192	T	G	0.0106322	0.00191996	3.09999e-08	-0.00382806	0.0153578	0.803161	30.6663
Waist circumference	Psoriasis	rs2678204	G	T	0.0157074	0.00188488	7.89951e-17	0.0175915	0.0163759	0.282719	69.445
Waist circumference	Psoriasis	rs270694	C	A	0.0133333	0.0022464	2.90001e-09	-0.00169411	0.0180757	0.925329	35.2291
Waist circumference	Psoriasis	rs27218	C	T	0.013081	0.00199505	5.50047e-11	0.0273088	0.0162961	0.09378	42.9907
Waist circumference	Psoriasis	rs2725371	G	A	-0.0154452	0.00195255	2.60016e-15	-0.0184521	0.0170162	0.278194	62.5724
Waist circumference	Psoriasis	rs2726631	T	C	0.00989953	0.00179583	3.50002e-08	-0.00526693	0.0149538	0.724678	30.3878
Waist circumference	Psoriasis	rs2744938	G	A	0.0319686	0.00251588	5.40008e-37	-0.0317399	0.0184448	0.0852864	161.461
Waist circumference	Psoriasis	rs2803316	G	A	0.0118905	0.00179949	3.90032e-11	0.0305603	0.0150129	0.0417907	43.6618
Waist circumference	Psoriasis	rs2806087	T	G	0.0248235	0.00437142	1.40001e-08	0.00061498	0.0407356	0.987955	32.2464
Waist circumference	Psoriasis	rs284227	T	C	-0.0123881	0.00208302	2.69998e-09	0.0431558	0.0158948	0.00662567	35.369
Waist circumference	Psoriasis	rs28489620	A	G	-0.0124131	0.00198899	4.39997e-10	-0.0367126	0.016377	0.0249793	38.9489
Waist circumference	Psoriasis	rs2861692	C	T	-0.0166517	0.00199772	7.70016e-17	-0.000967917	0.0164996	0.95322	69.4781
Waist circumference	Psoriasis	rs2870111	T	C	-0.0112595	0.00182616	7.00003e-10	-0.00655597	0.015161	0.665432	38.0155
Waist circumference	Psoriasis	rs2908425	A	G	0.0105641	0.00190318	2.80001e-08	0.0442574	0.0153548	0.00394757	30.811
Waist circumference	Psoriasis	rs2933451	A	C	-0.0105244	0.0019099	3.59998e-08	-0.017473	0.0156617	0.264571	30.365
Waist circumference	Psoriasis	rs308911	G	A	-0.0114749	0.00198055	6.90001e-09	-0.0175023	0.0166532	0.293264	33.5681
Waist circumference	Psoriasis	rs3113509	T	C	-0.0123292	0.00201975	1e-09	-0.0140935	0.0166	0.395877	37.2627
Waist circumference	Psoriasis	rs313739	C	T	0.0104578	0.00179464	5.60003e-09	0.0301178	0.0149053	0.0433202	33.9567
Waist circumference	Psoriasis	rs3212038	G	A	0.0126546	0.00191072	3.50026e-11	-0.0193325	0.015184	0.202944	43.8634
Waist circumference	Psoriasis	rs329118	T	C	-0.0105515	0.00181334	5.89997e-09	0.0124462	0.015103	0.40989	33.8587
Waist circumference	Psoriasis	rs34045288	T	C	0.0203746	0.00189485	5.79963e-27	0.0182139	0.0154089	0.237192	115.619
Waist circumference	Psoriasis	rs34234296	A	G	-0.0131214	0.00184833	1.29987e-12	-0.0319213	0.016261	0.0496398	50.3966
Waist circumference	Psoriasis	rs34483452	A	C	0.0270483	0.0026269	7.29962e-25	0.0119604	0.0228996	0.601465	106.021
Waist circumference	Psoriasis	rs34517439	A	C	0.0305491	0.00276165	1.9002e-28	0.0726623	0.0219861	0.000950058	122.366
Waist circumference	Psoriasis	rs34994596	C	T	-0.014559	0.00195866	1.10002e-13	-0.0121557	0.0169175	0.472433	55.2516
Waist circumference	Psoriasis	rs35528310	T	G	-0.0128319	0.00231565	2.99999e-08	-0.0510082	0.0196412	0.00940416	30.7069
Waist circumference	Psoriasis	rs35644221	A	G	-0.0132815	0.00196458	1.39991e-11	-0.0137433	0.0152594	0.367779	45.7041
Waist circumference	Psoriasis	rs35689253	A	G	-0.0112632	0.00178952	3.09999e-10	0.00353515	0.0150063	0.813761	39.6142
Waist circumference	Psoriasis	rs35882248	T	C	0.0157088	0.00191956	2.80027e-16	-0.00398475	0.0160885	0.804384	66.9704
Waist circumference	Psoriasis	rs35894137	T	C	-0.0184547	0.00328725	2e-08	0.000608969	0.0232533	0.979107	31.5173
Waist circumference	Psoriasis	rs35972789	A	C	-0.0291825	0.00470908	5.80003e-10	-0.0707475	0.0456983	0.121588	38.4037
Waist circumference	Psoriasis	rs36007635	A	G	-0.0165685	0.00259543	1.7e-10	-0.0496832	0.0258634	0.0547331	40.7519
Waist circumference	Psoriasis	rs36061954	T	C	0.0114574	0.00182669	3.59998e-10	-0.00728171	0.0153217	0.634606	39.3407
Waist circumference	Psoriasis	rs36165342	C	T	0.0107118	0.00178943	2.1e-09	0.00590167	0.0152228	0.698248	35.834
Waist circumference	Psoriasis	rs3737992	A	G	-0.0171963	0.00238057	5.10035e-13	0.0280789	0.0189422	0.138248	52.1805
Waist circumference	Psoriasis	rs3759094	T	C	-0.0124478	0.00189425	5.00035e-11	0.000527204	0.0158828	0.97352	43.1828
Waist circumference	Psoriasis	rs3764002	T	C	-0.0160772	0.00203505	2.80027e-15	-0.011021	0.0157707	0.484661	62.4124
Waist circumference	Psoriasis	rs3784692	T	C	0.0185824	0.00182662	2.60016e-24	0.0252546	0.015595	0.105361	103.492
Waist circumference	Psoriasis	rs3807566	T	G	-0.012149	0.00180583	1.69981e-11	0.0128356	0.0153756	0.403829	45.2613
Waist circumference	Psoriasis	rs3808422	C	T	-0.0122081	0.00179812	1.10002e-11	-0.0073506	0.0158302	0.642404	46.0955
Waist circumference	Psoriasis	rs3810291	A	G	0.020158	0.0019103	5.00035e-26	-0.0237371	0.0154703	0.12494	111.35
Waist circumference	Psoriasis	rs3814883	T	C	0.0239816	0.00179535	1.10002e-40	0.0222702	0.0151439	0.141407	178.426
Waist circumference	Psoriasis	rs3887080	A	G	0.0158486	0.00269906	4.30002e-09	0.029085	0.0254847	0.253756	34.4792
Waist circumference	Psoriasis	rs3919949	A	G	-0.0108363	0.0019076	1.29999e-08	-0.00789112	0.0168915	0.640382	32.2691
Waist circumference	Psoriasis	rs3935190	A	G	-0.0126195	0.00180625	2.80027e-12	0.000758451	0.0150041	0.959684	48.8122
Waist circumference	Psoriasis	rs3936510	T	G	0.0137147	0.0022268	7.29995e-10	0.0295344	0.021779	0.175068	37.9324
Waist circumference	Psoriasis	rs40071	C	T	-0.0156935	0.00233665	1.9002e-11	0.00204797	0.0182482	0.910642	45.1079
Waist circumference	Psoriasis	rs4017425	T	C	-0.0101269	0.00179274	1.6e-08	-0.00497039	0.0153526	0.746127	31.9094
Waist circumference	Psoriasis	rs4072917	A	G	0.0117189	0.0017994	7.39946e-11	-0.0221701	0.015066	0.141145	42.4149
Waist circumference	Psoriasis	rs4082793	T	C	-0.0110706	0.00181584	1.09999e-09	-0.0135437	0.0154183	0.379719	37.1695
Waist circumference	Psoriasis	rs41115	A	G	-0.0106055	0.00183843	8e-09	-0.0104623	0.015204	0.491374	33.2788
Waist circumference	Psoriasis	rs412243	C	T	-0.0127327	0.00184712	5.50047e-12	0.0218578	0.0159825	0.171435	47.5172
Waist circumference	Psoriasis	rs41271299	T	C	0.0257767	0.00405182	2e-10	0.0659605	0.0567411	0.24504	40.472
Waist circumference	Psoriasis	rs41279738	G	T	0.0522591	0.00563338	1.69981e-20	-0.0321996	0.0324788	0.32149	86.0569
Waist circumference	Psoriasis	rs41310284	A	C	-0.018443	0.00298897	6.80002e-10	0.00858067	0.0268331	0.749135	38.0733
Waist circumference	Psoriasis	rs41313250	G	A	-0.016237	0.00281469	8e-09	-0.0477856	0.028907	0.098315	33.2775
Waist circumference	Psoriasis	rs4142412	A	G	-0.0157359	0.00215011	2.49977e-13	0.0239725	0.0177468	0.176759	53.5626
Waist circumference	Psoriasis	rs4148155	G	A	-0.0189755	0.00281242	1.50003e-11	-0.0365511	0.0284199	0.198406	45.5225
Waist circumference	Psoriasis	rs4291242	C	T	0.0139303	0.0021437	8.10028e-11	-0.0390139	0.0192926	0.0431539	42.2273
Waist circumference	Psoriasis	rs429343	G	A	-0.0124509	0.00180931	5.90065e-12	-0.00425108	0.0149961	0.77681	47.3561
Waist circumference	Psoriasis	rs429358	C	T	-0.0271422	0.00248126	7.50067e-28	-0.0254966	0.0194972	0.190974	119.659
Waist circumference	Psoriasis	rs4398538	C	T	-0.0114586	0.00186935	8.79995e-10	-0.0278908	0.0153469	0.0691624	37.5735
Waist circumference	Psoriasis	rs4456769	T	C	0.0134001	0.0019003	1.80011e-12	0.0201725	0.0157366	0.199883	49.7247
Waist circumference	Psoriasis	rs4482463	A	C	-0.0258908	0.00335821	1.29987e-14	0.000992383	0.0318865	0.975172	59.4395
Waist circumference	Psoriasis	rs4525978	T	C	-0.0113759	0.00203018	2.1e-08	0.00668594	0.0178594	0.708132	31.398
Waist circumference	Psoriasis	rs4596205	T	C	0.01042	0.00187772	2.90001e-08	0.0289956	0.0165722	0.0801789	30.7945
Waist circumference	Psoriasis	rs4673586	T	G	-0.0114392	0.00196088	5.39995e-09	0.0165085	0.016602	0.320043	34.0321
Waist circumference	Psoriasis	rs4689465	C	T	-0.0108689	0.00178976	1.29999e-09	-0.0242899	0.0149377	0.103933	36.8792
Waist circumference	Psoriasis	rs4711986	A	G	0.0142307	0.00188242	4.00037e-14	0.0128009	0.0150635	0.395439	57.1504
Waist circumference	Psoriasis	rs4718964	T	G	0.0122483	0.00182202	1.80011e-11	0.0217273	0.0152556	0.154385	45.1903
Waist circumference	Psoriasis	rs4722398	T	C	0.0168104	0.00260196	1e-10	-0.0646657	0.029266	0.0271344	41.7402
Waist circumference	Psoriasis	rs4740627	C	T	-0.0147232	0.00180496	3.40017e-16	0.0222669	0.0149446	0.136233	66.5379
Waist circumference	Psoriasis	rs4755713	T	C	-0.0115516	0.0018387	3.29997e-10	0.00787866	0.0154073	0.609099	39.4696
Waist circumference	Psoriasis	rs4764949	G	A	-0.0136234	0.00191098	1e-12	-0.0162474	0.0153796	0.290774	50.8228
Waist circumference	Psoriasis	rs477895	T	C	0.0134454	0.00241586	2.59998e-08	-0.0452067	0.0204422	0.0270054	30.9745
Waist circumference	Psoriasis	rs4807179	A	G	0.0122935	0.00185752	3.59998e-11	0.028881	0.0153815	0.0604296	43.801
Waist circumference	Psoriasis	rs4812405	A	C	-0.018403	0.00336318	4.49997e-08	0.0244204	0.0488737	0.617312	29.9417
Waist circumference	Psoriasis	rs484455	A	G	-0.0115336	0.00179638	1.40001e-10	0.00998258	0.01537	0.516025	41.2224
Waist circumference	Psoriasis	rs4876611	G	A	0.0150085	0.0019947	5.30029e-14	0.0152734	0.0161794	0.345166	56.6134
Waist circumference	Psoriasis	rs4900715	A	G	-0.0114279	0.00179331	1.89998e-10	-0.00191023	0.0151845	0.89989	40.609
Waist circumference	Psoriasis	rs4932494	T	G	0.00997337	0.00182208	4.39997e-08	0.0115774	0.0150669	0.442247	29.9605
Waist circumference	Psoriasis	rs520478	T	G	-0.0125051	0.00197262	2.30001e-10	0.0125604	0.0176805	0.477451	40.1872
Waist circumference	Psoriasis	rs539515	C	A	0.0378223	0.00221181	1.50003e-65	0.00395107	0.0194588	0.839097	292.415
Waist circumference	Psoriasis	rs55726687	A	G	0.0199369	0.00219529	1.10002e-19	0.0197449	0.0182328	0.278837	82.4767
Waist circumference	Psoriasis	rs55794894	A	G	-0.014525	0.00261481	2.80001e-08	-0.0503995	0.0217564	0.0205291	30.8569
Waist circumference	Psoriasis	rs557951	G	T	0.0120789	0.00193163	4e-10	0.0180911	0.0169179	0.284913	39.1027
Waist circumference	Psoriasis	rs56094641	G	A	0.057552	0.00182234	1e-200	0.00419282	0.0151178	0.781516	997.383
Waist circumference	Psoriasis	rs56203712	G	A	-0.0167917	0.00215812	7.19946e-15	-0.0184701	0.0172396	0.283999	60.5394
Waist circumference	Psoriasis	rs56226325	T	C	-0.0137455	0.00246459	2.39999e-08	-0.0560801	0.0186259	0.00260501	31.1051
Waist circumference	Psoriasis	rs577721086	C	T	0.0306437	0.0041713	1.99986e-13	0.0358554	0.0307579	0.243724	53.9684
Waist circumference	Psoriasis	rs58243949	T	C	0.0119076	0.0021261	2.1e-08	-0.0183714	0.0163821	0.262105	31.3676
Waist circumference	Psoriasis	rs58351927	G	A	0.0110387	0.00195358	1.6e-08	-0.00428759	0.0151869	0.777696	31.9281
Waist circumference	Psoriasis	rs58862095	T	C	-0.0165812	0.00181678	7.10068e-20	0.00779393	0.0150065	0.603502	83.2966
Waist circumference	Psoriasis	rs588660	A	G	0.0155276	0.00181174	1e-17	0.0359303	0.0152679	0.0186067	73.4542
Waist circumference	Psoriasis	rs59068084	T	G	0.0101403	0.00181938	2.5e-08	-0.00585048	0.015425	0.704476	31.0638
Waist circumference	Psoriasis	rs591939	G	A	0.0116587	0.00207446	1.89998e-08	0.0344214	0.0182247	0.0589291	31.5857
Waist circumference	Psoriasis	rs59227842	G	A	0.0183821	0.00194812	3.90032e-21	0.00536496	0.0160874	0.738766	89.0346
Waist circumference	Psoriasis	rs59399491	A	G	-0.0143998	0.00225086	1.6e-10	0.010527	0.0163808	0.520458	40.9276
Waist circumference	Psoriasis	rs59893724	G	A	-0.0153749	0.00208261	1.59993e-13	-0.0198576	0.0197022	0.313508	54.5015
Waist circumference	Psoriasis	rs6001877	A	G	-0.010579	0.00189657	2.39999e-08	0.0397401	0.0153785	0.00976225	31.1137
Waist circumference	Psoriasis	rs6010786	C	T	-0.0109173	0.00179261	1.09999e-09	0.0054329	0.0152174	0.721078	37.0902
Waist circumference	Psoriasis	rs6030803	C	T	-0.0176808	0.00270327	6.09958e-11	-0.0835951	0.0253966	0.000996254	42.7784
Waist circumference	Psoriasis	rs6069037	A	C	-0.011125	0.00202001	3.59998e-08	-0.0571513	0.0172366	0.000914176	30.3314
Waist circumference	Psoriasis	rs610634	C	T	-0.0129543	0.00232599	2.59998e-08	0.0146508	0.0209719	0.484807	31.0179
Waist circumference	Psoriasis	rs61604727	C	T	0.0125584	0.00221816	1.5e-08	0.0159321	0.0188245	0.397358	32.054
Waist circumference	Psoriasis	rs61765650	G	A	-0.0239386	0.00226804	4.79954e-26	-0.0363448	0.021602	0.0924783	111.403
Waist circumference	Psoriasis	rs61813324	T	C	0.0219762	0.00264443	9.49948e-17	0.00159889	0.0205778	0.938067	69.0623
Waist circumference	Psoriasis	rs61826867	G	A	0.0169625	0.00283841	2.30001e-09	0.0101659	0.0269666	0.706187	35.7133
Waist circumference	Psoriasis	rs61873510	T	G	0.0129846	0.00195182	2.90001e-11	0.0201739	0.016443	0.219859	44.2566
Waist circumference	Psoriasis	rs61903695	G	A	0.0134514	0.00205497	5.90065e-11	0.0093558	0.0174003	0.590799	42.8474
Waist circumference	Psoriasis	rs61992671	G	A	-0.0130005	0.00187164	3.80014e-12	0.00453113	0.0151255	0.764506	48.2476
Waist circumference	Psoriasis	rs62063286	C	T	-0.0177731	0.0022054	7.70016e-16	-0.016108	0.0190562	0.397949	64.9459
Waist circumference	Psoriasis	rs62106258	C	T	-0.0695223	0.00415153	6.00067e-63	0.0511738	0.0537897	0.341417	280.435
Waist circumference	Psoriasis	rs62228193	A	G	-0.0107714	0.00189848	1.40001e-08	0.0014464	0.0157231	0.926704	32.1908
Waist circumference	Psoriasis	rs62243489	G	T	-0.0155648	0.00204876	2.99985e-14	0.0378649	0.0165339	0.022013	57.7172
Waist circumference	Psoriasis	rs62246311	A	G	0.0204929	0.00294652	3.50026e-12	-0.00343293	0.0305164	0.910431	48.3713
Waist circumference	Psoriasis	rs62261725	G	A	-0.0148698	0.00190872	6.70039e-15	-0.0345026	0.0155603	0.0265987	60.6912
Waist circumference	Psoriasis	rs62621197	T	C	-0.0332398	0.00491731	1.39991e-11	-0.0133801	0.0525536	0.799034	45.6943
Waist circumference	Psoriasis	rs6493498	C	T	-0.013082	0.001805	4.19952e-13	-0.0198882	0.0152337	0.191708	52.5284
Waist circumference	Psoriasis	rs6536575	C	T	0.0108432	0.00178995	1.40001e-09	-0.00613492	0.0151408	0.685338	36.6972
Waist circumference	Psoriasis	rs6551304	G	A	0.016827	0.00239416	2.09991e-12	-0.00772561	0.0215961	0.720543	49.3977
Waist circumference	Psoriasis	rs6556810	T	C	-0.010132	0.00179491	1.7e-08	-0.0139512	0.0153249	0.36263	31.8643
Waist circumference	Psoriasis	rs6561766	G	A	-0.0198588	0.00281248	1.69981e-12	0.00791146	0.0235462	0.736874	49.8571
Waist circumference	Psoriasis	rs6567160	C	T	0.0451644	0.00211824	7.19449e-101	0.0606406	0.0189421	0.00136776	454.613
Waist circumference	Psoriasis	rs6575340	A	G	0.0161584	0.00186502	4.60045e-18	0.010675	0.0154489	0.489572	75.0637
Waist circumference	Psoriasis	rs6594967	C	T	-0.0112019	0.00190879	4.39997e-09	0.0272025	0.015677	0.0827085	34.4403
Waist circumference	Psoriasis	rs66483257	G	A	0.0104164	0.00188395	3.2e-08	0.0269054	0.0155366	0.0833201	30.5701
Waist circumference	Psoriasis	rs6669341	G	A	-0.0125214	0.0018097	4.49987e-12	0.0130674	0.0153578	0.394844	47.8732
Waist circumference	Psoriasis	rs6682438	C	T	0.0124771	0.00190203	5.40008e-11	0.0222646	0.0158	0.158789	43.0321
Waist circumference	Psoriasis	rs6693294	G	A	-0.0170126	0.00192843	1.10002e-18	0.0126276	0.0154498	0.413738	77.8276
Waist circumference	Psoriasis	rs67073434	A	G	-0.0131089	0.00219857	2.5e-09	0.00105889	0.0202337	0.958263	35.551
Waist circumference	Psoriasis	rs6711584	A	G	0.0102918	0.00180146	1.09999e-08	0.00565001	0.015014	0.706682	32.6387
Waist circumference	Psoriasis	rs6717591	C	T	-0.0102981	0.00183743	2.1e-08	-0.000781251	0.0150117	0.958495	31.4118
Waist circumference	Psoriasis	rs6733972	C	T	0.0119043	0.00179442	3.29989e-11	0.0107349	0.0155403	0.489702	44.0108
Waist circumference	Psoriasis	rs6739755	G	A	-0.0159241	0.00182885	3.10027e-18	0.00529955	0.0152313	0.727887	75.8147
Waist circumference	Psoriasis	rs67609008	C	T	0.011102	0.00199233	2.5e-08	0.00293591	0.0193773	0.879572	31.0513
Waist circumference	Psoriasis	rs6831020	A	C	-0.0116002	0.0019609	3.29997e-09	-0.00610744	0.0176309	0.729038	34.9961
Waist circumference	Psoriasis	rs6849518	T	C	0.0218636	0.00270973	7.10068e-16	-0.0161999	0.0199749	0.417358	65.1015
Waist circumference	Psoriasis	rs6938973	C	T	0.0120106	0.001827	4.90004e-11	0.0179678	0.0159834	0.260949	43.2168
Waist circumference	Psoriasis	rs7027304	T	C	0.0108421	0.00188833	9.40005e-09	-0.0141303	0.0167925	0.400089	32.9664
Waist circumference	Psoriasis	rs7034554	G	A	-0.0112644	0.00184813	1.09999e-09	0.00246737	0.0164515	0.880782	37.1493
Waist circumference	Psoriasis	rs703983	G	A	-0.0114394	0.00181827	3.09999e-10	-0.00887375	0.0153362	0.562848	39.5813
Waist circumference	Psoriasis	rs704061	C	T	0.0146223	0.00179659	4.00037e-16	0.00851441	0.0153961	0.580248	66.242
Waist circumference	Psoriasis	rs7046483	A	G	-0.0111603	0.00183899	1.29999e-09	0.00817498	0.0159234	0.607676	36.8293
Waist circumference	Psoriasis	rs7070670	T	C	-0.0120318	0.00191737	3.50002e-10	0.0168672	0.0166509	0.311066	39.3776
Waist circumference	Psoriasis	rs7132908	A	G	0.0215129	0.00183998	1.39991e-31	0.0152223	0.0153891	0.322586	136.701
Waist circumference	Psoriasis	rs71385734	G	T	-0.0241707	0.00239712	6.59933e-24	-0.0151616	0.019478	0.436336	101.671
Waist circumference	Psoriasis	rs71495038	A	G	0.0223778	0.00335663	2.60016e-11	0.0251968	0.0256256	0.325475	44.4455
Waist circumference	Psoriasis	rs7154982	A	G	-0.0166203	0.00201799	1.80011e-16	0.0168372	0.0162831	0.301122	67.8328
Waist circumference	Psoriasis	rs71621626	T	C	0.0189378	0.00330357	9.90011e-09	-0.0656906	0.0504148	0.192574	32.8619
Waist circumference	Psoriasis	rs7164727	T	C	0.0138547	0.00190669	3.69999e-13	0.0162809	0.0160694	0.310983	52.8
Waist circumference	Psoriasis	rs7176835	A	G	0.0138106	0.0023446	3.89996e-09	0.0434756	0.0188935	0.021387	34.6967
Waist circumference	Psoriasis	rs719802	C	T	-0.012883	0.00183608	2.29985e-12	-0.0218126	0.0158434	0.168586	49.2324
Waist circumference	Psoriasis	rs7204864	T	C	-0.0176741	0.00255255	4.40048e-12	0.0288458	0.0225246	0.200321	47.9431
Waist circumference	Psoriasis	rs7218014	C	T	0.0224089	0.00225393	2.70023e-23	0.00584278	0.0175283	0.738884	98.8463
Waist circumference	Psoriasis	rs7223535	A	G	-0.0141121	0.00201624	2.60016e-12	0.0284265	0.0166433	0.0876395	48.989
Waist circumference	Psoriasis	rs7239114	A	G	0.0114895	0.00181061	2.19999e-10	0.00901181	0.0149941	0.547824	40.2673
Waist circumference	Psoriasis	rs7243357	G	T	-0.0128986	0.00235242	4.20001e-08	-0.0266633	0.01691	0.114848	30.0646
Waist circumference	Psoriasis	rs72617140	C	A	0.0152073	0.00217889	2.99985e-12	0.0354173	0.0188645	0.0604561	48.7117
Waist circumference	Psoriasis	rs72634826	A	G	-0.0148957	0.00206456	5.40008e-13	0.038872	0.0181602	0.0323139	52.0555
Waist circumference	Psoriasis	rs7263536	G	A	0.0128136	0.00231593	3.2e-08	0.00600177	0.0182866	0.742756	30.612
Waist circumference	Psoriasis	rs72663503	T	C	0.017107	0.00212883	9.30037e-16	-0.0531747	0.0181666	0.00342184	64.5752
Waist circumference	Psoriasis	rs72681698	C	T	-0.0494183	0.0086904	1.29999e-08	0.115626	0.175591	0.510221	32.3367
Waist circumference	Psoriasis	rs72749772	C	T	-0.0377491	0.00663014	1.2e-08	-0.0193584	0.0246549	0.432352	32.4166
Waist circumference	Psoriasis	rs72892910	T	G	0.0301404	0.00237148	5.19996e-37	-0.008454	0.0184884	0.647485	161.532
Waist circumference	Psoriasis	rs72906474	T	G	-0.0115085	0.00183264	3.40001e-10	-0.000546918	0.0160243	0.972773	39.4351
Waist circumference	Psoriasis	rs72976986	A	G	-0.0157587	0.00230334	7.8001e-12	0.00567243	0.0205199	0.782213	46.8085
Waist circumference	Psoriasis	rs73052033	C	T	-0.0210096	0.00230513	7.89951e-20	-0.057999	0.0205182	0.00470284	83.0701
Waist circumference	Psoriasis	rs73068448	T	C	-0.0153436	0.00241309	2e-10	-0.00683333	0.0223497	0.759799	40.4303
Waist circumference	Psoriasis	rs73142879	T	C	-0.0241942	0.00228107	2.80027e-26	0.00044033	0.0204286	0.982803	112.498
Waist circumference	Psoriasis	rs73234116	G	A	-0.0194935	0.00345262	1.6e-08	-0.0547532	0.0378774	0.148307	31.8773
Waist circumference	Psoriasis	rs7324067	C	T	0.0121297	0.00210064	7.69999e-09	-0.0253377	0.016806	0.131643	33.3424
Waist circumference	Psoriasis	rs735033	G	A	-0.0102658	0.00184312	2.5e-08	0.00318489	0.015005	0.831907	31.0226
Waist circumference	Psoriasis	rs7372674	A	C	0.0118947	0.00186339	1.7e-10	0.00394482	0.0162259	0.807913	40.7474
Waist circumference	Psoriasis	rs7377083	A	C	0.0143396	0.00181913	3.19963e-15	0.00352395	0.0150233	0.814545	62.1365
Waist circumference	Psoriasis	rs73985439	C	A	0.0124046	0.00193905	1.6e-10	0.00816151	0.0162645	0.615808	40.9249
Waist circumference	Psoriasis	rs7422252	T	C	0.0107171	0.00182187	4e-09	-0.0333825	0.0154123	0.0303131	34.6035
Waist circumference	Psoriasis	rs74618095	C	T	0.0136654	0.00247245	3.29997e-08	-0.0167453	0.0175598	0.340278	30.5485
Waist circumference	Psoriasis	rs7498044	A	G	-0.0151498	0.00219298	4.90004e-12	-0.00992848	0.0172067	0.563931	47.7248
Waist circumference	Psoriasis	rs7498798	A	G	-0.0114957	0.00187103	8e-10	-0.00571131	0.0158808	0.719119	37.7493
Waist circumference	Psoriasis	rs7502165	C	A	-0.0117704	0.00194535	1.40001e-09	0.0208244	0.0172807	0.228178	36.6089
Waist circumference	Psoriasis	rs7519259	A	G	0.0126703	0.00179634	1.69981e-12	0.0072318	0.0150715	0.631347	49.7504
Waist circumference	Psoriasis	rs7537581	A	C	0.0107362	0.00180248	2.59998e-09	-0.00873512	0.0150726	0.562226	35.4781
Waist circumference	Psoriasis	rs7569646	G	A	0.0126347	0.00185419	9.49948e-12	0.0408463	0.0159603	0.0104899	46.4324
Waist circumference	Psoriasis	rs7573672	A	G	-0.0116937	0.00198686	4e-09	0.0135412	0.0154742	0.381529	34.6393
Waist circumference	Psoriasis	rs7600835	A	G	-0.0105743	0.00190687	2.90001e-08	-0.0101191	0.0167068	0.544722	30.7511
Waist circumference	Psoriasis	rs76040172	A	G	-0.0294934	0.00399143	1.50003e-13	0.00359939	0.0274629	0.895725	54.6
Waist circumference	Psoriasis	rs76286777	C	T	0.0234759	0.0021623	1.80011e-27	0.0510071	0.0216421	0.018431	117.873
Waist circumference	Psoriasis	rs7630382	T	C	0.013362	0.00179336	9.30037e-14	-0.00083971	0.0150289	0.955443	55.5147
Waist circumference	Psoriasis	rs76519884	C	T	0.025379	0.0044773	1.40001e-08	0.0332965	0.0619055	0.590674	32.1304
Waist circumference	Psoriasis	rs765876	G	A	-0.00980862	0.00178785	4.09996e-08	-0.0142881	0.0151544	0.345763	30.0991
Waist circumference	Psoriasis	rs76608582	A	C	-0.0259012	0.00444567	5.69994e-09	-0.0419236	0.0324286	0.196081	33.9442
Waist circumference	Psoriasis	rs76895963	G	T	0.0484187	0.00693063	2.80027e-12	-0.0265262	0.0446142	0.552132	48.8069
Waist circumference	Psoriasis	rs76929617	G	A	-0.0330476	0.00463714	1e-12	-0.0699973	0.0579183	0.226835	50.7901
Waist circumference	Psoriasis	rs769957	C	A	0.0116027	0.0019309	1.89998e-09	-0.000515823	0.0152849	0.973079	36.1076
Waist circumference	Psoriasis	rs7708584	G	A	-0.0121976	0.00180534	1.39991e-11	0.0193172	0.0152506	0.20528	45.6489
Waist circumference	Psoriasis	rs77105711	G	A	0.0475989	0.00863956	3.59998e-08	0.254432	0.217386	0.241833	30.3536
Waist circumference	Psoriasis	rs7733087	A	G	-0.0101374	0.00185169	4.39997e-08	-0.0203853	0.0159762	0.201963	29.9721
Waist circumference	Psoriasis	rs77493530	T	C	0.0137012	0.00243042	1.7e-08	0.02099	0.0193468	0.277951	31.78
Waist circumference	Psoriasis	rs77560415	A	G	-0.0218041	0.00356584	9.69996e-10	-0.0361634	0.0288199	0.20955	37.3898
Waist circumference	Psoriasis	rs77560793	A	G	-0.0341296	0.00521033	5.70033e-11	0.110867	0.066587	0.0959136	42.9074
Waist circumference	Psoriasis	rs7825457	G	A	0.0121429	0.0019907	1.09999e-09	0.00606727	0.0175363	0.729355	37.2077
Waist circumference	Psoriasis	rs7826312	C	T	0.0104641	0.00183066	1.09999e-08	-0.0237914	0.0151338	0.115934	32.673
Waist circumference	Psoriasis	rs78378222	G	T	0.0508457	0.00831133	9.49992e-10	-0.0569294	0.0579237	0.325689	37.4255
Waist circumference	Psoriasis	rs784103	C	T	-0.0119787	0.00203322	3.79997e-09	-0.0183092	0.0163904	0.263965	34.7097
Waist circumference	Psoriasis	rs7845090	A	G	-0.0195133	0.00197942	6.29941e-23	-0.0132374	0.0169422	0.434611	97.1819
Waist circumference	Psoriasis	rs78508049	C	T	0.016362	0.00228746	8.49963e-13	-0.0302143	0.0258102	0.241746	51.1641
Waist circumference	Psoriasis	rs7875991	C	A	0.0127152	0.002303	3.40001e-08	0.0109999	0.0195567	0.573802	30.4831
Waist circumference	Psoriasis	rs78985438	C	A	-0.0215967	0.00392888	3.89996e-08	-0.0442682	0.0360145	0.219005	30.216
Waist circumference	Psoriasis	rs7925100	A	G	0.0140407	0.00182953	1.69981e-14	0.00879298	0.0164084	0.59204	58.8977
Waist circumference	Psoriasis	rs7933085	G	A	0.0108889	0.00179888	1.40001e-09	0.0136239	0.0149911	0.363454	36.6407
Waist circumference	Psoriasis	rs793497	C	T	-0.0108102	0.00182381	3.09999e-09	0.00331359	0.0151319	0.826665	35.1324
Waist circumference	Psoriasis	rs7948120	T	C	-0.0116953	0.00204883	1.09999e-08	0.00621088	0.0188867	0.742268	32.5845
Waist circumference	Psoriasis	rs7952436	T	C	-0.0289945	0.00326001	5.90065e-19	0.0312238	0.0337946	0.355524	79.1031
Waist circumference	Psoriasis	rs7962636	C	T	-0.0111945	0.00187865	2.5e-09	-0.0196176	0.016962	0.247451	35.5073
Waist circumference	Psoriasis	rs7982447	C	T	0.016226	0.00222082	2.70023e-13	-0.0301366	0.0189096	0.110999	53.3822
Waist circumference	Psoriasis	rs8016504	A	C	0.0103426	0.00181121	1.09999e-08	0.00760292	0.0150911	0.614401	32.6078
Waist circumference	Psoriasis	rs80243702	A	G	0.0151663	0.00245648	6.69993e-10	0.00167694	0.0253258	0.947207	38.1182
Waist circumference	Psoriasis	rs8025516	G	T	-0.0105119	0.0018772	2.1e-08	0.0260225	0.0150527	0.0838513	31.3575
Waist circumference	Psoriasis	rs8066490	A	G	-0.0121798	0.00216351	1.79999e-08	0.0290512	0.0169888	0.087263	31.6929
Waist circumference	Psoriasis	rs8088123	A	C	-0.0209644	0.00349564	2e-09	0.0508115	0.0370002	0.169667	35.9676
Waist circumference	Psoriasis	rs809955	A	G	-0.0126493	0.00185836	1e-11	-0.00189877	0.0156491	0.903426	46.3312
Waist circumference	Psoriasis	rs811054	T	C	0.0113388	0.00180546	3.40001e-10	0.0374459	0.015346	0.0146832	39.442
Waist circumference	Psoriasis	rs815163	C	T	-0.0131383	0.00179812	2.70023e-13	-0.00232519	0.0149453	0.876364	53.3877
Waist circumference	Psoriasis	rs8192675	C	T	0.0159923	0.00196858	4.49987e-16	-0.000297467	0.0168757	0.985936	65.9957
Waist circumference	Psoriasis	rs820082	T	C	-0.0120695	0.00209446	8.30004e-09	0.0177252	0.0172906	0.305297	33.2074
Waist circumference	Psoriasis	rs852042	G	A	-0.0115951	0.00209164	2.99999e-08	0.0120563	0.0176403	0.494319	30.7309
Waist circumference	Psoriasis	rs853175	C	T	0.0110392	0.00180609	9.80009e-10	-0.00667928	0.0149633	0.655325	37.3591
Waist circumference	Psoriasis	rs862227	G	A	-0.0109798	0.00179141	8.79995e-10	-0.0219227	0.0150755	0.145892	37.5663
Waist circumference	Psoriasis	rs862320	T	C	-0.0180264	0.0018218	4.40048e-23	0.00413559	0.0150851	0.783969	97.9076
Waist circumference	Psoriasis	rs866279	G	A	0.016171	0.00277395	5.60003e-09	0.0191226	0.0230579	0.406916	33.9842
Waist circumference	Psoriasis	rs876605	G	A	-0.0111634	0.00203598	4.20001e-08	0.0182336	0.0170341	0.284434	30.0639
Waist circumference	Psoriasis	rs879620	T	C	0.0194431	0.00184223	4.90004e-26	0.0318801	0.015139	0.0352192	111.389
Waist circumference	Psoriasis	rs883403	C	T	-0.0176676	0.00247511	9.49948e-13	0.0191709	0.0179206	0.284724	50.9526
Waist circumference	Psoriasis	rs894736	G	A	0.0157371	0.00186806	3.59998e-17	-0.0107119	0.0149637	0.474078	70.9688
Waist circumference	Psoriasis	rs923994	G	A	-0.0130094	0.0021745	2.19999e-09	0.0222833	0.0180237	0.216336	35.7928
Waist circumference	Psoriasis	rs924817	G	T	-0.010143	0.00185683	4.70002e-08	-0.00413336	0.0155082	0.789834	29.8393
Waist circumference	Psoriasis	rs9294260	A	G	0.0131781	0.00179925	2.39994e-13	-0.0114229	0.0149559	0.445004	53.6442
Waist circumference	Psoriasis	rs9299	T	C	0.0105671	0.0018824	2e-08	-0.0287854	0.0161957	0.0755092	31.5129
Waist circumference	Psoriasis	rs936297	C	T	0.0178372	0.00311722	1.09999e-08	0.0243186	0.0254187	0.338708	32.743
Waist circumference	Psoriasis	rs9370243	T	G	0.0195525	0.00325673	1.89998e-09	0.0229616	0.024624	0.351085	36.0447
Waist circumference	Psoriasis	rs9378676	C	A	0.0130316	0.00211353	7.00003e-10	0.0191362	0.0162613	0.239277	38.0171
Waist circumference	Psoriasis	rs9427718	G	A	-0.0107102	0.00184856	6.90001e-09	-0.0186329	0.0151079	0.217456	33.5682
Waist circumference	Psoriasis	rs9478496	C	T	0.0145491	0.00242098	1.89998e-09	0.023212	0.0186863	0.214167	36.1152
Waist circumference	Psoriasis	rs9479509	A	G	0.0109614	0.00197475	2.80001e-08	0.0362268	0.0156779	0.0208497	30.8111
Waist circumference	Psoriasis	rs9522183	T	G	-0.0113067	0.00181591	4.79999e-10	-0.0204771	0.0150264	0.172962	38.7689
Waist circumference	Psoriasis	rs9556979	G	T	0.0110733	0.00193504	1e-08	0.0132697	0.0157328	0.398982	32.7472
Waist circumference	Psoriasis	rs9568867	A	G	0.022614	0.00268971	4.19952e-17	0.0112292	0.021512	0.601672	70.6877
Waist circumference	Psoriasis	rs960024	G	T	0.0118777	0.0019553	1.2e-09	-0.00434956	0.0151619	0.774209	36.901
Waist circumference	Psoriasis	rs9654453	C	T	0.0170405	0.00266903	1.7e-10	0.0149537	0.025896	0.563634	40.7622
Waist circumference	Psoriasis	rs9673839	G	A	0.0109063	0.00179863	1.29999e-09	0.0134231	0.0149884	0.370484	36.7681
Waist circumference	Psoriasis	rs9814758	G	T	-0.0111552	0.00187521	2.69998e-09	-0.0204731	0.0160076	0.200911	35.3879
Waist circumference	Psoriasis	rs982855	T	C	-0.00999076	0.00179891	2.80001e-08	0.00739045	0.0149718	0.62157	30.8445
Waist circumference	Psoriasis	rs9843653	C	T	0.0195793	0.00178819	6.70039e-28	-0.00118625	0.0152869	0.938147	119.886
Waist circumference	Psoriasis	rs9848513	A	G	-0.0140968	0.00243187	6.80002e-09	-0.0071735	0.0178812	0.688291	33.6016
Waist circumference	Psoriasis	rs9888533	T	C	0.0108325	0.00182556	2.99999e-09	-0.000629919	0.0151954	0.966933	35.2099
Waist circumference	Psoriasis	rs9902846	T	C	0.0133756	0.00192994	4.19952e-12	-0.0313722	0.0162305	0.0532464	48.0329
Waist circumference	Psoriasis	rs9948863	G	A	0.0116721	0.00179749	8.4004e-11	0.0130542	0.0150771	0.386581	42.1663
Hypertension	Psoriasis	rs10059884	A	C	0.0129429	0.000914148	1.69981e-45	-0.0122551	0.0151416	0.418304	200.461
Hypertension	Psoriasis	rs10059921	T	G	-0.011882	0.00170987	3.69999e-12	0.00420632	0.0371031	0.909739	48.2895
Hypertension	Psoriasis	rs10061288	G	A	-0.00717078	0.000897735	1.39991e-15	0.0223623	0.0149855	0.135629	63.8023
Hypertension	Psoriasis	rs10137956	G	A	-0.00601863	0.00109644	4e-08	0.00160053	0.0198769	0.935822	30.1318
Hypertension	Psoriasis	rs10140458	T	C	-0.00528327	0.00090314	4.90004e-09	-0.0031302	0.0151142	0.835929	34.2212
Hypertension	Psoriasis	rs10211901	A	G	0.0061311	0.00090517	1.29987e-11	0.00280468	0.0158652	0.85968	45.8793
Hypertension	Psoriasis	rs10409243	T	C	-0.00585262	0.000928587	2.90001e-10	-0.0499375	0.0150707	0.000921213	39.7242
Hypertension	Psoriasis	rs10457174	T	C	0.00653277	0.00113551	8.79995e-09	-0.00620382	0.0222609	0.780486	33.0988
Hypertension	Psoriasis	rs1048070	C	T	0.00515096	0.000917968	2e-08	-0.0216533	0.0150398	0.149941	31.4863
Hypertension	Psoriasis	rs10500326	T	G	-0.00769248	0.00105717	3.40017e-13	0.00773673	0.0187446	0.679793	52.9472
Hypertension	Psoriasis	rs1052486	G	A	0.00838643	0.000897202	8.99912e-21	0.0335823	0.0153234	0.0284106	87.3723
Hypertension	Psoriasis	rs10740995	A	G	0.00818614	0.000906984	1.80011e-19	0.00240521	0.0149987	0.872596	81.4628
Hypertension	Psoriasis	rs10786152	G	A	0.00692203	0.000901416	1.59993e-14	0.00948951	0.0151736	0.53171	58.968
Hypertension	Psoriasis	rs10832586	C	A	0.0101316	0.00111568	1.10002e-19	0.00990876	0.0208419	0.634483	82.4664
Hypertension	Psoriasis	rs10849891	G	T	-0.00716936	0.000916498	5.19996e-15	-0.00414855	0.0149735	0.781734	61.1924
Hypertension	Psoriasis	rs10875767	C	A	0.00675503	0.00109217	6.19998e-10	0.0361594	0.0222155	0.103596	38.2538
Hypertension	Psoriasis	rs10900127	A	C	-0.0057941	0.000915326	2.5e-10	-0.00379943	0.0150743	0.801005	40.0701
Hypertension	Psoriasis	rs10931284	T	C	0.00556828	0.000932449	2.30001e-09	0.0203541	0.0153014	0.183448	35.6609
Hypertension	Psoriasis	rs10942863	T	C	-0.00545996	0.000901641	1.40001e-09	-0.00710883	0.0151913	0.639817	36.6701
Hypertension	Psoriasis	rs11037564	T	C	0.00626543	0.000897208	2.90001e-12	-0.0109134	0.0149607	0.465713	48.7658
Hypertension	Psoriasis	rs11041810	T	G	-0.00516022	0.000931861	3.09999e-08	0.0205765	0.0150728	0.172209	30.6644
Hypertension	Psoriasis	rs11072508	T	C	-0.011038	0.000957232	9.20026e-31	0.0183997	0.0150831	0.22251	132.968
Hypertension	Psoriasis	rs11077798	C	T	0.00667055	0.00108505	7.90005e-10	-0.0262919	0.0196261	0.180362	37.7941
Hypertension	Psoriasis	rs111242631	A	G	-0.0060853	0.00108738	2.19999e-08	0.0228774	0.0163048	0.160585	31.3185
Hypertension	Psoriasis	rs11130381	T	C	0.0063564	0.000901658	1.80011e-12	-0.0071763	0.0149809	0.631917	49.698
Hypertension	Psoriasis	rs1114348	A	G	0.00556602	0.000896156	5.30005e-10	-0.00427241	0.0150366	0.776308	38.5765
Hypertension	Psoriasis	rs11190709	A	G	0.00857061	0.00143315	2.19999e-09	0.000157023	0.0310828	0.995969	35.7635
Hypertension	Psoriasis	rs11191607	T	G	-0.017465	0.00167693	2.09991e-25	-0.00951064	0.025953	0.714024	108.469
Hypertension	Psoriasis	rs11199851	C	A	0.00683369	0.00111602	9.20005e-10	0.0347286	0.0221375	0.116702	37.4944
Hypertension	Psoriasis	rs11229555	T	G	-0.00615805	0.00105219	4.79999e-09	0.0131316	0.0167021	0.431737	34.253
Hypertension	Psoriasis	rs1125841	T	C	-0.00507031	0.000916555	3.2e-08	-0.0189538	0.0156385	0.225515	30.6022
Hypertension	Psoriasis	rs11264763	T	C	-0.00565311	0.000989195	1.09999e-08	0.00866193	0.015788	0.583253	32.6596
Hypertension	Psoriasis	rs113086489	T	C	0.00653464	0.000906998	5.79963e-13	-0.0385007	0.0152396	0.0115252	51.9076
Hypertension	Psoriasis	rs113230003	A	G	-0.00573659	0.00103066	2.59998e-08	-0.0159706	0.0183128	0.383152	30.9797
Hypertension	Psoriasis	rs11556924	T	C	-0.00680118	0.000920214	1.50003e-13	-0.024359	0.0159175	0.125936	54.6249
Hypertension	Psoriasis	rs115740542	C	T	0.0121755	0.00172422	1.59993e-12	0.077913	0.0416585	0.0614455	49.8641
Hypertension	Psoriasis	rs11647570	G	A	-0.0105675	0.0014689	6.29941e-13	-0.0742014	0.0278139	0.00763537	51.7559
Hypertension	Psoriasis	rs11692391	C	T	-0.00632584	0.00108982	6.49995e-09	-0.00023569	0.0179812	0.989542	33.692
Hypertension	Psoriasis	rs11692449	C	T	-0.00614942	0.000928988	3.59998e-11	0.0397877	0.0150404	0.00816	43.8176
Hypertension	Psoriasis	rs117539635	G	A	-0.0205551	0.00287115	8.10028e-13	0.042679	0.0582122	0.463459	51.254
Hypertension	Psoriasis	rs11880337	T	C	-0.0100229	0.00129213	8.69961e-15	0.0145668	0.0169053	0.388867	60.1692
Hypertension	Psoriasis	rs11955537	G	A	-0.00732953	0.00129892	1.7e-08	-0.0254393	0.0181399	0.160799	31.8411
Hypertension	Psoriasis	rs12198984	G	A	-0.0115781	0.00212119	4.79999e-08	-0.0565768	0.0242621	0.0197061	29.7931
Hypertension	Psoriasis	rs1229984	C	T	0.015812	0.00272041	6.19998e-09	0.00472892	0.10651	0.964586	33.7835
Hypertension	Psoriasis	rs1243197	C	T	0.0049206	0.000896242	4e-08	-0.000676529	0.0150142	0.96406	30.1429
Hypertension	Psoriasis	rs12481075	C	T	-0.00616197	0.00100928	1e-09	2.1512e-05	0.0160098	0.998928	37.2748
Hypertension	Psoriasis	rs12524467	A	G	-0.0181055	0.00312098	6.59994e-09	-0.0147494	0.0482609	0.759896	33.6542
Hypertension	Psoriasis	rs1262220	C	T	0.00502125	0.000898093	2.30001e-08	0.0317806	0.0152735	0.0374559	31.2594
Hypertension	Psoriasis	rs12702586	A	G	0.0121916	0.00142284	1e-17	0.000454297	0.0215084	0.983148	73.4191
Hypertension	Psoriasis	rs12714414	C	T	-0.00716148	0.00129457	3.2e-08	-0.049947	0.0201734	0.0132905	30.6023
Hypertension	Psoriasis	rs12731208	G	T	0.00548482	0.000939229	5.19996e-09	-0.00420716	0.0157025	0.788755	34.1022
Hypertension	Psoriasis	rs1275988	T	C	-0.0140941	0.000922812	1.20005e-52	-0.0214444	0.0150273	0.153571	233.264
Hypertension	Psoriasis	rs12906962	C	T	0.00614902	0.000968275	2.1e-10	0.0113977	0.0153203	0.456902	40.3287
Hypertension	Psoriasis	rs12920176	C	A	0.00597958	0.00091378	6.00067e-11	0.00844833	0.0153357	0.581707	42.8211
Hypertension	Psoriasis	rs12976792	G	A	-0.00663878	0.00106118	3.89996e-10	0.00517469	0.0192153	0.787698	39.138
Hypertension	Psoriasis	rs12984557	A	G	-0.00580858	0.000901265	1.2e-10	0.00541962	0.0150546	0.71885	41.537
Hypertension	Psoriasis	rs13107325	T	C	-0.013937	0.00170476	2.99985e-16	0.0157684	0.0629025	0.802062	66.8363
Hypertension	Psoriasis	rs13125101	A	G	0.0212658	0.000988617	1.1995e-102	0.00474541	0.0157307	0.762908	462.708
Hypertension	Psoriasis	rs13155230	T	C	0.00540388	0.000937513	8.19993e-09	0.00893472	0.015872	0.573489	33.2244
Hypertension	Psoriasis	rs13265769	C	T	0.00564705	0.000906953	4.79999e-10	0.0208751	0.0163126	0.200655	38.768
Hypertension	Psoriasis	rs13358657	G	A	0.00843301	0.00132128	1.7e-10	0.00134851	0.0228214	0.952881	40.7357
Hypertension	Psoriasis	rs1362877	T	C	-0.00584575	0.000903671	9.8992e-11	-0.0290561	0.0149701	0.0522649	41.8466
Hypertension	Psoriasis	rs1420185	A	G	0.00546044	0.000950463	9.20005e-09	0.0383339	0.0161307	0.0174795	33.0054
Hypertension	Psoriasis	rs1422278	T	G	0.00945522	0.00132451	9.3994e-13	0.0243862	0.0176735	0.167642	50.9604
Hypertension	Psoriasis	rs143005354	A	G	0.0320368	0.0045614	2.19989e-12	0.0752619	0.0463905	0.104727	49.329
Hypertension	Psoriasis	rs1436138	G	A	-0.00739454	0.000938222	3.19963e-15	-0.0256286	0.015634	0.101153	62.1171
Hypertension	Psoriasis	rs146466236	G	T	0.0154227	0.00247646	4.70002e-10	0.128146	0.106752	0.229983	38.7845
Hypertension	Psoriasis	rs1515110	T	G	0.00510501	0.000931996	4.30002e-08	0.0323665	0.0153648	0.0351577	30.003
Hypertension	Psoriasis	rs1623060	T	C	-0.0050744	0.00089802	1.6e-08	-0.0299968	0.0149493	0.044795	31.9299
Hypertension	Psoriasis	rs1649068	C	A	0.0054485	0.000902772	1.6e-09	0.000820175	0.0149916	0.95637	36.4248
Hypertension	Psoriasis	rs167479	T	G	-0.0131587	0.000898701	1.50003e-48	0.0229378	0.0151593	0.130249	214.386
Hypertension	Psoriasis	rs1687318	C	T	-0.00565158	0.00101094	2.30001e-08	0.00807797	0.017546	0.645238	31.2528
Hypertension	Psoriasis	rs1689040	T	C	-0.011369	0.000913632	1.50003e-35	0.0092003	0.0165131	0.577424	154.847
Hypertension	Psoriasis	rs169080	C	T	-0.00585294	0.000937018	4.20001e-10	-0.0378607	0.0162879	0.0201002	39.0169
Hypertension	Psoriasis	rs1722883	C	T	-0.00630305	0.000901888	2.80027e-12	-0.0107295	0.0152866	0.482747	48.8423
Hypertension	Psoriasis	rs1741344	T	C	0.00538176	0.000931546	7.59994e-09	0.0110662	0.0157511	0.482325	33.3764
Hypertension	Psoriasis	rs17517959	C	T	0.00587169	0.000927387	2.39999e-10	-0.0302033	0.0158832	0.0572256	40.0871
Hypertension	Psoriasis	rs17608766	C	T	0.0098568	0.00127227	9.3994e-15	0.0148578	0.0196621	0.449853	60.0224
Hypertension	Psoriasis	rs17637472	A	G	0.00861819	0.000924195	1.10002e-20	-0.0508362	0.0150603	0.000736767	86.9571
Hypertension	Psoriasis	rs17722209	C	T	-0.00670851	0.0011537	6.1e-09	0.00972259	0.0164779	0.555166	33.8116
Hypertension	Psoriasis	rs17747401	T	C	-0.00541349	0.000935245	7.10003e-09	0.037829	0.01576	0.0163806	33.5046
Hypertension	Psoriasis	rs1799998	G	A	-0.00546115	0.000901191	1.40001e-09	-0.0092114	0.0149459	0.537686	36.7227
Hypertension	Psoriasis	rs1814952	T	C	0.00571216	0.000993236	8.9e-09	0.0259759	0.0164397	0.11409	33.0747
Hypertension	Psoriasis	rs1859551	G	A	0.00511058	0.000900843	1.40001e-08	0.00250504	0.0151256	0.868459	32.1842
Hypertension	Psoriasis	rs1887320	A	G	0.0106438	0.000900496	3.10027e-32	-0.013449	0.0150863	0.372676	139.711
Hypertension	Psoriasis	rs1923031	C	T	-0.00780776	0.000945459	1.50003e-16	-0.0103002	0.0154725	0.505599	68.1974
Hypertension	Psoriasis	rs1957562	A	G	0.00933996	0.00101217	2.80027e-20	0.0176038	0.0178645	0.324423	85.1497
Hypertension	Psoriasis	rs198851	G	T	-0.0129598	0.00125459	5.19996e-25	0.0468576	0.0238307	0.0492674	106.707
Hypertension	Psoriasis	rs2003476	C	T	-0.0053792	0.000919441	4.90004e-09	-0.0280706	0.0149422	0.060299	34.2285
Hypertension	Psoriasis	rs2014590	T	C	-0.00708324	0.000897558	2.99985e-15	0.0220859	0.014996	0.14081	62.2786
Hypertension	Psoriasis	rs2032915	T	C	-0.00598366	0.000934788	1.5e-10	-0.042682	0.0153646	0.00547041	40.9739
Hypertension	Psoriasis	rs2078339	G	A	-0.00772915	0.00100886	1.80011e-14	0.00311399	0.0194013	0.872484	58.6951
Hypertension	Psoriasis	rs2105092	A	G	-0.00709777	0.00098884	7.10068e-13	-0.0359273	0.0177643	0.0431301	51.5219
Hypertension	Psoriasis	rs2155942	G	A	0.00738349	0.00106185	3.59998e-12	0.00795469	0.0201221	0.692606	48.3501
Hypertension	Psoriasis	rs2179071	T	C	0.00590886	0.000916343	1.09999e-10	-0.0120225	0.0150799	0.425305	41.5806
Hypertension	Psoriasis	rs2251828	A	G	0.00592145	0.00104159	1.29999e-08	0.0202712	0.0174644	0.245758	32.3193
Hypertension	Psoriasis	rs2279500	C	T	0.00969087	0.00119875	6.29941e-16	-0.0252451	0.0200245	0.207414	65.3534
Hypertension	Psoriasis	rs2298359	C	T	-0.0131885	0.00181983	4.30031e-13	0.038652	0.028786	0.179359	52.5205
Hypertension	Psoriasis	rs2311412	C	T	-0.00530779	0.000899501	3.59998e-09	-0.0216604	0.0149889	0.148429	34.8196
Hypertension	Psoriasis	rs2443708	C	T	0.00728822	0.000966422	4.60045e-14	0.028582	0.0154856	0.0649337	56.8734
Hypertension	Psoriasis	rs2493296	T	C	0.00774465	0.00129933	2.5e-09	-0.00294102	0.0239087	0.902099	35.5275
Hypertension	Psoriasis	rs2569882	C	T	-0.00579055	0.000910921	2.1e-10	0.0125367	0.0156596	0.423378	40.409
Hypertension	Psoriasis	rs2643826	T	C	0.0106264	0.000903762	6.4003e-32	0.0057854	0.0152403	0.704234	138.25
Hypertension	Psoriasis	rs2711086	C	A	0.00512574	0.000917479	2.30001e-08	0.00299825	0.0156297	0.847875	31.2119
Hypertension	Psoriasis	rs2744133	G	A	-0.00653248	0.00100191	7.00003e-11	-0.00263332	0.0167485	0.875066	42.5107
Hypertension	Psoriasis	rs27687	C	T	0.00608825	0.00101038	1.7e-09	0.0053118	0.0170612	0.755543	36.3091
Hypertension	Psoriasis	rs2820290	G	A	0.00575237	0.000904397	2e-10	0.0144684	0.0150156	0.335269	40.4553
Hypertension	Psoriasis	rs2823139	A	G	0.00602667	0.000955103	2.80001e-10	0.00174832	0.015461	0.909968	39.8157
Hypertension	Psoriasis	rs2856653	C	T	-0.00902048	0.00093971	8.10028e-22	-0.0245015	0.0162523	0.131664	92.145
Hypertension	Psoriasis	rs28650790	T	C	0.00809712	0.00113843	1.10002e-12	0.0237087	0.0220018	0.281222	50.5881
Hypertension	Psoriasis	rs2921965	C	T	-0.00568897	0.00099864	1.2e-08	-0.0117528	0.0169027	0.486855	32.4526
Hypertension	Psoriasis	rs2934849	C	T	-0.00560546	0.000929599	1.6e-09	-0.00802953	0.0157197	0.609496	36.3606
Hypertension	Psoriasis	rs2969037	C	A	-0.0070569	0.000968108	3.10027e-13	-0.0150966	0.0175194	0.388847	53.135
Hypertension	Psoriasis	rs2977324	G	T	0.0071587	0.0009839	3.40017e-13	-0.0200361	0.0166072	0.227636	52.9379
Hypertension	Psoriasis	rs303949	C	A	0.00872954	0.00154917	1.79999e-08	0.0244424	0.0249486	0.32723	31.753
Hypertension	Psoriasis	rs34029821	G	A	0.00649849	0.000989045	5.00035e-11	0.0311732	0.0164931	0.0587489	43.1711
Hypertension	Psoriasis	rs34130368	T	G	-0.00782013	0.00140587	2.69998e-08	-0.00990549	0.0255723	0.698496	30.9412
Hypertension	Psoriasis	rs34344953	C	T	0.00571969	0.000935702	9.80009e-10	-0.00380868	0.015021	0.799838	37.3654
Hypertension	Psoriasis	rs34584424	T	C	0.0165135	0.00291725	1.5e-08	-0.0464731	0.058295	0.425332	32.0428
Hypertension	Psoriasis	rs34811474	A	G	-0.00589197	0.00106468	3.09999e-08	-0.0406365	0.0178064	0.0224817	30.6255
Hypertension	Psoriasis	rs35429	G	A	-0.0110645	0.000924745	5.40008e-33	0.0352823	0.0155359	0.0231457	143.159
Hypertension	Psoriasis	rs35432681	C	T	0.00648903	0.000923451	2.09991e-12	0.000602694	0.0150151	0.967982	49.3778
Hypertension	Psoriasis	rs35479618	A	G	0.0255211	0.00343987	1.20005e-13	0.0145383	0.073288	0.842754	55.0446
Hypertension	Psoriasis	rs35783704	A	G	-0.0130188	0.00151052	6.79986e-18	0.0113032	0.0207036	0.585097	74.2829
Hypertension	Psoriasis	rs36037977	A	G	-0.011967	0.00201904	3.09999e-09	0.0779599	0.0501363	0.119956	35.1302
Hypertension	Psoriasis	rs36071027	T	C	-0.00665162	0.000937598	1.29987e-12	-0.0240575	0.0153525	0.117112	50.3294
Hypertension	Psoriasis	rs36174733	G	A	-0.00677219	0.00116831	6.80002e-09	0.00347934	0.0206921	0.866467	33.6002
Hypertension	Psoriasis	rs3735533	C	T	0.0166405	0.00171939	3.69999e-22	0.00458918	0.0256403	0.857951	93.6664
Hypertension	Psoriasis	rs3757394	T	C	0.006183	0.000931008	3.10027e-11	0.0226328	0.0155041	0.144347	44.1054
Hypertension	Psoriasis	rs3759582	C	A	-0.00827667	0.00134949	8.60003e-10	-0.0224465	0.022473	0.317881	37.6159
Hypertension	Psoriasis	rs3764769	T	C	-0.0068207	0.00102118	2.39994e-11	0.0144603	0.0173863	0.405572	44.6122
Hypertension	Psoriasis	rs3785837	A	G	0.0074595	0.00107275	3.59998e-12	-0.00889463	0.0173451	0.60809	48.3529
Hypertension	Psoriasis	rs3790604	A	C	0.0187271	0.00172638	1.99986e-27	0.00946177	0.0199186	0.634772	117.671
Hypertension	Psoriasis	rs3821843	A	G	0.00840648	0.000976299	7.29962e-18	0.00252946	0.0159435	0.873943	74.1417
Hypertension	Psoriasis	rs3867466	C	A	0.00773571	0.000999198	9.79941e-15	-0.0448791	0.0176749	0.0111125	59.9373
Hypertension	Psoriasis	rs3894010	T	G	-0.00521603	0.000917544	1.29999e-08	-0.00504571	0.0152981	0.74153	32.3167
Hypertension	Psoriasis	rs3897821	G	A	0.00551054	0.000949905	6.59994e-09	0.0186333	0.0162537	0.251628	33.6533
Hypertension	Psoriasis	rs3918226	T	C	0.0251981	0.0016684	1.50003e-51	0.0171174	0.0293191	0.559335	228.105
Hypertension	Psoriasis	rs4335411	A	G	0.0061253	0.00112281	4.90004e-08	0.0178003	0.0176238	0.312488	29.7606
Hypertension	Psoriasis	rs448385	A	G	0.00681429	0.000903464	4.60045e-14	-0.00732714	0.0151912	0.629574	56.8878
Hypertension	Psoriasis	rs4651223	T	C	0.00528924	0.000969124	4.79999e-08	0.0079961	0.015797	0.612731	29.7871
Hypertension	Psoriasis	rs4675682	C	T	0.00526118	0.000898999	4.79999e-09	-0.00880949	0.0149278	0.555096	34.249
Hypertension	Psoriasis	rs474328	T	C	0.0054289	0.000969633	2.19999e-08	0.0132549	0.0154336	0.390433	31.3479
Hypertension	Psoriasis	rs4754196	G	A	0.00720575	0.000897787	1e-15	-0.00272798	0.0150152	0.855832	64.4187
Hypertension	Psoriasis	rs4759062	T	C	-0.00949665	0.000983707	4.70002e-22	-0.0153357	0.0150442	0.308022	93.1986
Hypertension	Psoriasis	rs4775373	C	T	-0.005689	0.000936434	1.2e-09	-0.0211456	0.0162425	0.192962	36.9077
Hypertension	Psoriasis	rs483465	G	A	0.00696887	0.00103533	1.69981e-11	0.00738519	0.0207818	0.722314	45.3072
Hypertension	Psoriasis	rs4883481	C	T	-0.00756598	0.000927099	3.29989e-16	-0.0209101	0.0154536	0.176028	66.6006
Hypertension	Psoriasis	rs4970379	G	A	0.00513226	0.000932663	3.69999e-08	-0.00145663	0.0153011	0.924157	30.2808
Hypertension	Psoriasis	rs537244	T	G	-0.00687581	0.000907302	3.50026e-14	0.0380369	0.0157077	0.0154543	57.4307
Hypertension	Psoriasis	rs557675	G	T	-0.00749399	0.00089978	8.19974e-17	0.00192511	0.0152953	0.899841	69.3671
Hypertension	Psoriasis	rs55944332	G	A	0.00653855	0.00105935	6.69993e-10	-0.00377672	0.0171167	0.825369	38.0964
Hypertension	Psoriasis	rs56153133	G	A	-0.0158264	0.00121689	1.10002e-38	0.0387171	0.0212734	0.0687622	169.146
Hypertension	Psoriasis	rs56388530	T	C	0.0094542	0.00104874	1.99986e-19	-0.009665	0.0198951	0.62711	81.2669
Hypertension	Psoriasis	rs56692845	T	C	-0.00586006	0.000996709	4.09996e-09	-0.0284538	0.0179033	0.111991	34.5675
Hypertension	Psoriasis	rs569550	G	T	0.0113813	0.000923887	7.19946e-35	-0.0135393	0.0151091	0.370197	151.756
Hypertension	Psoriasis	rs57139556	G	A	-0.0183069	0.00173904	6.4998e-26	-0.0251369	0.0241742	0.298421	110.818
Hypertension	Psoriasis	rs59980837	T	G	0.030137	0.00339588	7.00003e-19	0.021777	0.0679412	0.748569	78.7581
Hypertension	Psoriasis	rs6021247	A	G	0.00538721	0.000899908	2.1e-09	-0.0223718	0.0151398	0.139494	35.837
Hypertension	Psoriasis	rs60289499	A	G	0.00611142	0.00101285	1.6e-09	0.00804905	0.016569	0.627118	36.4078
Hypertension	Psoriasis	rs6031431	G	A	0.00725662	0.000905914	1.10002e-15	0.00697999	0.0149775	0.641192	64.1645
Hypertension	Psoriasis	rs6039216	C	T	-0.0103337	0.000935603	2.29985e-28	-0.00371749	0.0155996	0.811644	121.991
Hypertension	Psoriasis	rs604723	C	T	0.0145019	0.00101129	1.20005e-46	-0.00257118	0.0170449	0.880096	205.636
Hypertension	Psoriasis	rs6085527	G	A	0.00522782	0.000912657	1e-08	-0.00973992	0.0154106	0.527367	32.8115
Hypertension	Psoriasis	rs6090040	C	A	-0.0058259	0.000903541	1.09999e-10	-0.0325484	0.0151286	0.0314405	41.5748
Hypertension	Psoriasis	rs6090907	A	G	-0.00750749	0.00126055	2.59998e-09	0.0103316	0.0260013	0.69111	35.4707
Hypertension	Psoriasis	rs61772592	G	A	0.00911074	0.00136661	2.60016e-11	0.0206664	0.020035	0.302299	44.4445
Hypertension	Psoriasis	rs61932870	T	G	-0.0168745	0.00265856	2.19999e-10	-0.0378263	0.0353472	0.284557	40.2874
Hypertension	Psoriasis	rs62039768	A	C	0.0108998	0.00153381	1.20005e-12	-0.0467276	0.0263932	0.0766549	50.5003
Hypertension	Psoriasis	rs62043959	C	A	-0.00751939	0.00100461	7.19946e-14	-0.0260696	0.0176059	0.138678	56.0235
Hypertension	Psoriasis	rs62052820	A	G	0.00602082	0.00107204	2e-08	-0.00209581	0.0181564	0.908104	31.542
Hypertension	Psoriasis	rs62189015	C	T	-0.00914529	0.00150035	1.09999e-09	0.0116302	0.0226863	0.608195	37.1544
Hypertension	Psoriasis	rs62398607	C	T	-0.00695113	0.00110579	3.29997e-10	0.024491	0.0171378	0.152985	39.5153
Hypertension	Psoriasis	rs6271	T	C	-0.013259	0.00171351	1e-14	-0.0220529	0.0298715	0.460356	59.8754
Hypertension	Psoriasis	rs6441207	T	C	0.0056617	0.000915044	6.1e-10	-0.0243314	0.0154214	0.114619	38.2833
Hypertension	Psoriasis	rs6445817	A	C	-0.0054594	0.000959749	1.29999e-08	-0.042842	0.016712	0.010361	32.3575
Hypertension	Psoriasis	rs6577494	T	C	0.00578934	0.000927593	4.30002e-10	-0.0419203	0.0162862	0.0100538	38.9532
Hypertension	Psoriasis	rs6584606	A	C	0.0239632	0.00362127	3.69999e-11	0.092208	0.0636352	0.147335	43.7893
Hypertension	Psoriasis	rs6595833	T	C	0.00735974	0.000914798	8.60003e-16	-0.0090614	0.0157591	0.565295	64.7254
Hypertension	Psoriasis	rs67330701	T	C	-0.0096371	0.00160609	2e-09	0.0234386	0.0283991	0.409183	36.0042
Hypertension	Psoriasis	rs6770911	C	A	0.00653503	0.00098976	4.00037e-11	-0.00210307	0.0175886	0.904824	43.5949
Hypertension	Psoriasis	rs67755137	A	G	0.00747618	0.0011357	4.60045e-11	0.0284988	0.0208484	0.17164	43.3343
Hypertension	Psoriasis	rs6800730	G	A	0.00798943	0.000951646	4.60045e-17	0.0211286	0.0179755	0.239829	70.4824
Hypertension	Psoriasis	rs68033110	A	G	0.00595165	0.00105876	1.89998e-08	0.0501783	0.0189936	0.00824537	31.5995
Hypertension	Psoriasis	rs681343	T	C	0.00566235	0.000896045	2.59998e-10	0.0360796	0.0154216	0.0193072	39.9332
Hypertension	Psoriasis	rs6848906	C	T	-0.0106107	0.0012506	2.19989e-17	-0.0216975	0.0189599	0.252463	71.9865
Hypertension	Psoriasis	rs6963105	G	A	0.00506222	0.000904803	2.19999e-08	-0.000889391	0.0151232	0.953104	31.3021
Hypertension	Psoriasis	rs706406	A	C	0.00563334	0.000921203	9.59997e-10	-0.0138643	0.0161723	0.391287	37.3957
Hypertension	Psoriasis	rs7098181	T	G	-0.00515857	0.000910056	1.40001e-08	-0.0278991	0.0153744	0.0695793	32.1309
Hypertension	Psoriasis	rs71636784	G	T	0.00698054	0.00121543	9.29994e-09	-0.0056194	0.0207539	0.786573	32.9851
Hypertension	Psoriasis	rs7187250	A	C	0.0091922	0.00091842	1.39991e-23	-0.00448219	0.0154539	0.771788	100.174
Hypertension	Psoriasis	rs7237714	G	A	0.00869762	0.00132558	5.30029e-11	0.0291235	0.0198963	0.143258	43.0516
Hypertension	Psoriasis	rs7246865	A	G	0.00907188	0.00102882	1.20005e-18	0.0213624	0.0183108	0.243349	77.7528
Hypertension	Psoriasis	rs72688070	T	C	-0.00865763	0.00120406	6.4998e-13	-0.0141538	0.0239001	0.553711	51.7013
Hypertension	Psoriasis	rs72801474	A	G	-0.0092404	0.00155365	2.69998e-09	0.107752	0.0309663	0.000502054	35.3733
Hypertension	Psoriasis	rs72831343	G	T	-0.0201099	0.00127261	2.99985e-56	-0.0422043	0.024637	0.0867042	249.706
Hypertension	Psoriasis	rs73033340	G	A	-0.0163847	0.00256818	1.79999e-10	-0.0347813	0.0267483	0.193491	40.703
Hypertension	Psoriasis	rs73046792	A	G	-0.00755912	0.00121349	4.70002e-10	0.0293245	0.0238484	0.218839	38.8034
Hypertension	Psoriasis	rs73073694	G	A	-0.00673237	0.000949036	1.29987e-12	-0.00783626	0.0179698	0.662779	50.3235
Hypertension	Psoriasis	rs73075198	T	C	-0.00523711	0.000959349	4.79999e-08	-0.0275116	0.016095	0.0873897	29.801
Hypertension	Psoriasis	rs73728279	T	G	0.00778142	0.000997953	6.29941e-15	0.0208837	0.0179438	0.24449	60.7992
Hypertension	Psoriasis	rs740047	T	C	0.00657594	0.00112108	4.49997e-09	0.00232158	0.017385	0.893767	34.4067
Hypertension	Psoriasis	rs7412	T	C	-0.0097647	0.00165405	3.59998e-09	-0.060463	0.0330969	0.0677236	34.8514
Hypertension	Psoriasis	rs74439044	C	T	0.0133165	0.00151444	1.50003e-18	0.00982192	0.0205859	0.633277	77.3172
Hypertension	Psoriasis	rs7451008	C	T	0.00579103	0.00101947	1.29999e-08	0.0134727	0.0158693	0.395893	32.2673
Hypertension	Psoriasis	rs747780	T	C	0.00496	0.000898816	3.40001e-08	-0.0095509	0.0149806	0.523766	30.4524
Hypertension	Psoriasis	rs7498127	A	G	-0.00613362	0.000900437	9.60064e-12	-0.0171359	0.0150067	0.253504	46.401
Hypertension	Psoriasis	rs751984	C	T	-0.0105303	0.00141453	9.70063e-14	0.0036544	0.0198842	0.854183	55.4188
Hypertension	Psoriasis	rs75511781	G	A	0.0122326	0.00219711	2.59998e-08	0.0149426	0.0280015	0.593592	30.998
Hypertension	Psoriasis	rs75943566	C	T	-0.00574375	0.00103544	2.90001e-08	-0.00631361	0.0175155	0.718505	30.771
Hypertension	Psoriasis	rs76038906	T	G	0.0169645	0.0024547	4.79954e-12	0.096512	0.0674147	0.152253	47.7623
Hypertension	Psoriasis	rs7633280	G	A	0.0053217	0.000958143	2.80001e-08	0.0111617	0.0160871	0.487792	30.8489
Hypertension	Psoriasis	rs76452347	T	C	-0.00959303	0.00115513	1e-16	0.0421729	0.0196632	0.031972	68.9684
Hypertension	Psoriasis	rs7681002	G	A	-0.006836	0.000899824	2.99985e-14	0.0351133	0.015024	0.0194317	57.715
Hypertension	Psoriasis	rs7700842	C	T	-0.0112029	0.00092786	1.50003e-33	-0.0122543	0.0157145	0.435503	145.779
Hypertension	Psoriasis	rs7763350	C	A	0.00831914	0.000958994	4.10015e-18	0.0250003	0.0161816	0.122351	75.2532
Hypertension	Psoriasis	rs77924615	A	G	-0.0119344	0.00113999	1.20005e-25	0.0310213	0.0180059	0.0849161	109.597
Hypertension	Psoriasis	rs7804154	A	G	-0.00574225	0.00103929	3.29997e-08	0.028996	0.0172978	0.0936828	30.5275
Hypertension	Psoriasis	rs7807797	G	A	-0.00769894	0.00113695	1.29987e-11	-0.0100269	0.0181965	0.58161	45.8542
Hypertension	Psoriasis	rs7818891	A	G	-0.00536627	0.000907477	3.40001e-09	-0.0115881	0.015036	0.440892	34.9682
Hypertension	Psoriasis	rs78307470	G	A	-0.0118378	0.00174445	1.20005e-11	0.0188164	0.0306035	0.538657	46.0495
Hypertension	Psoriasis	rs7831859	C	T	-0.00512481	0.000908581	1.7e-08	-0.022819	0.0151622	0.132326	31.8147
Hypertension	Psoriasis	rs7838131	A	G	-0.00770089	0.000908849	2.39994e-17	-0.00919069	0.0149989	0.540035	71.7957
Hypertension	Psoriasis	rs7920075	T	C	-0.00518793	0.000904631	9.80009e-09	-0.00670595	0.0150966	0.656897	32.8886
Hypertension	Psoriasis	rs79384779	T	C	0.00788049	0.00128513	8.70001e-10	0.0613778	0.0187628	0.00107075	37.6021
Hypertension	Psoriasis	rs7950258	A	C	-0.00762991	0.00112684	1.29987e-11	-0.0509248	0.0196368	0.00950473	45.8474
Hypertension	Psoriasis	rs7977406	A	G	-0.00677928	0.000975268	3.59998e-12	0.00538308	0.0177154	0.76123	48.3191
Hypertension	Psoriasis	rs79780963	T	C	-0.0173414	0.00167687	4.60045e-25	-0.0305063	0.027013	0.258762	106.947
Hypertension	Psoriasis	rs8002514	A	G	0.00625225	0.00105781	3.40001e-09	0.0111793	0.0175513	0.524158	34.9347
Hypertension	Psoriasis	rs8027450	T	C	0.0117734	0.000963142	2.29985e-34	-0.00576668	0.016926	0.733329	149.425
Hypertension	Psoriasis	rs80279176	G	T	-0.0137671	0.00215639	1.7e-10	-0.0459801	0.0314425	0.143644	40.7596
Hypertension	Psoriasis	rs8065350	A	G	0.00588551	0.00107003	3.79997e-08	0.00734924	0.0162105	0.650288	30.2535
Hypertension	Psoriasis	rs8070737	T	G	0.00717181	0.00116025	6.4e-10	-0.0173964	0.0188221	0.355355	38.208
Hypertension	Psoriasis	rs8073626	T	C	-0.00528186	0.000900841	4.49997e-09	-0.0084348	0.0153316	0.582212	34.3778
Hypertension	Psoriasis	rs8077276	A	G	-0.0092985	0.000931271	1.80011e-23	0.027155	0.0153799	0.0774604	99.6951
Hypertension	Psoriasis	rs8078510	A	G	-0.00681361	0.00101209	1.69981e-11	0.000463934	0.0172013	0.978483	45.3228
Hypertension	Psoriasis	rs858526	G	A	-0.00554609	0.000916115	1.40001e-09	-0.0014126	0.0149324	0.924633	36.65
Hypertension	Psoriasis	rs880315	C	T	0.0119823	0.000951541	2.29985e-36	-0.00216504	0.0152007	0.88674	158.572
Hypertension	Psoriasis	rs893929	A	G	-0.00686233	0.000903698	3.10027e-14	-0.00605086	0.0149621	0.68591	57.6629
Hypertension	Psoriasis	rs906754	A	G	-0.00652183	0.00103439	2.90001e-10	0.00651922	0.0182189	0.720472	39.753
Hypertension	Psoriasis	rs907612	T	C	0.0066057	0.000929521	1.20005e-12	0.00962633	0.0154066	0.532091	50.5032
Hypertension	Psoriasis	rs9286351	G	A	0.00605282	0.000911548	3.10027e-11	0.00616714	0.0149951	0.68087	44.0917
Hypertension	Psoriasis	rs9317097	T	C	0.00708185	0.00116213	1.09999e-09	0.0233429	0.0185719	0.208792	37.1351
Hypertension	Psoriasis	rs9375459	T	C	0.0120377	0.000903121	1.59993e-40	0.0128107	0.0149409	0.391213	177.662
Hypertension	Psoriasis	rs9472141	C	T	-0.00532107	0.000968181	3.89996e-08	0.00291192	0.015509	0.851067	30.2054
Hypertension	Psoriasis	rs9479072	T	C	-0.00533388	0.000914177	5.39995e-09	-0.0200352	0.0152582	0.189157	34.0428
Hypertension	Psoriasis	rs9603502	A	C	0.00645796	0.000913615	1.59993e-12	0.00861798	0.015336	0.574155	49.9648
Hypertension	Psoriasis	rs9634314	A	G	-0.00992292	0.00169357	4.70002e-09	-0.0858705	0.0311569	0.00585019	34.3299
Hypertension	Psoriasis	rs9695086	A	G	-0.00671163	0.00121134	2.99999e-08	-0.0312841	0.0192266	0.10371	30.699
Hypertension	Psoriasis	rs9790	T	C	0.00781848	0.00112776	4.10015e-12	0.0454303	0.0191695	0.0177918	48.063
Hypertension	Psoriasis	rs9872754	T	C	0.00697596	0.00122464	1.2e-08	-0.024165	0.0241741	0.317494	32.4482
Hypertension	Psoriasis	rs9957585	T	C	-0.00698807	0.00095814	2.99985e-13	0.0190226	0.0163878	0.24573	53.1933
Fasting blood glucose	Psoriasis	rs10276674	C	T	0.039	0.0043	7.77141e-20	0.0122465	0.0184399	0.506608	82.2607
Fasting blood glucose	Psoriasis	rs10974438	C	A	0.019	0.0033	5.22697e-09	0.00562885	0.0154508	0.715627	33.1497
Fasting blood glucose	Psoriasis	rs11195502	T	C	-0.035	0.0054	1.035e-10	0.014507	0.0262532	0.580549	42.0096
Fasting blood glucose	Psoriasis	rs11558471	G	A	-0.029	0.0034	7.0648e-18	-0.00672177	0.0153936	0.662357	72.7509
Fasting blood glucose	Psoriasis	rs11603334	A	G	-0.023	0.0041	2.91897e-08	-0.0198981	0.0176221	0.258831	31.4694
Fasting blood glucose	Psoriasis	rs11605924	C	A	-0.022	0.0031	2.99226e-13	-0.0112316	0.0149943	0.453822	50.3642
Fasting blood glucose	Psoriasis	rs11708067	G	A	-0.022	0.0038	6.79e-09	-0.0185441	0.0198491	0.350173	33.518
Fasting blood glucose	Psoriasis	rs12053049	C	T	0.096	0.015	3.16701e-10	-0.0428026	0.03712	0.248875	40.96
Fasting blood glucose	Psoriasis	rs17747324	C	T	0.024	0.0039	7.50291e-10	-0.0429293	0.0191589	0.0250455	37.8698
Fasting blood glucose	Psoriasis	rs2191349	T	G	0.028	0.0031	1.97515e-20	0.0108676	0.0150147	0.469191	81.5817
Fasting blood glucose	Psoriasis	rs2908282	A	G	0.064	0.0042	3.50913e-53	-0.0221196	0.0243015	0.362708	232.2
Fasting blood glucose	Psoriasis	rs4869272	T	C	0.02	0.0033	2.69699e-09	0.0290676	0.0158319	0.066356	36.7309
Fasting blood glucose	Psoriasis	rs560494	G	T	-0.024	0.004	2.75201e-09	-0.008613	0.022311	0.699465	36
Fasting blood glucose	Psoriasis	rs560887	C	T	0.071	0.0034	2.63027e-99	-0.00435374	0.0162508	0.788769	436.073
Fasting blood glucose	Psoriasis	rs6113722	A	G	-0.042	0.0077	3.89296e-08	-0.00297229	0.0394295	0.93991	29.7521
Fasting blood glucose	Psoriasis	rs7173964	A	G	-0.02	0.0031	1.04201e-10	0.0232688	0.0150432	0.12191	41.6233
Fasting blood glucose	Psoriasis	rs882020	T	C	0.029	0.0045	1.359e-10	-0.000633786	0.0199002	0.974593	41.5309
Fasting blood glucose	Psoriasis	rs983309	G	T	-0.03	0.0048	7.61395e-10	0.0207184	0.0200553	0.301573	39.0625
Triglycerides	Psoriasis	rs10087633	G	A	0.0161	0.0023	4.5436e-12	0.036467	0.0163139	0.0253957	49
Triglycerides	Psoriasis	rs10176803	A	G	-0.0127	0.0022	6.63606e-09	-0.0204524	0.015051	0.174188	33.3244
Triglycerides	Psoriasis	rs10210970	T	C	0.0205	0.0029	9.46019e-13	-0.00949546	0.0192647	0.622088	49.9703
Triglycerides	Psoriasis	rs10242866	T	C	0.0156	0.002	2.23975e-14	0.0374981	0.0163036	0.0214487	60.84
Triglycerides	Psoriasis	rs1030472	G	A	0.0202	0.0024	9.24698e-17	-0.00270643	0.0214349	0.899524	70.8403
Triglycerides	Psoriasis	rs10411370	T	C	-0.0294	0.0051	5.87801e-09	0.0198757	0.0340694	0.559631	33.2318
Triglycerides	Psoriasis	rs10416261	T	C	0.0115	0.002	1.80401e-08	0.00817125	0.0150878	0.588108	33.0625
Triglycerides	Psoriasis	rs1043764	T	C	-0.0182	0.0029	5.64001e-10	0.00757872	0.0165395	0.646794	39.3864
Triglycerides	Psoriasis	rs1045242	G	A	-0.021	0.0024	2.68225e-18	0.0157862	0.0159827	0.323299	76.5625
Triglycerides	Psoriasis	rs10455872	G	A	-0.0435	0.0043	1.66802e-24	0.00901034	0.0351805	0.79786	102.339
Triglycerides	Psoriasis	rs10513686	A	G	0.0272	0.0034	1.44012e-15	-0.00114833	0.0220127	0.958396	64
Triglycerides	Psoriasis	rs10519336	A	G	0.0135	0.0024	3.59104e-08	-0.011254	0.0160583	0.483414	31.6406
Triglycerides	Psoriasis	rs1057510	A	G	0.0153	0.0025	7.06106e-10	0.0112525	0.0174399	0.518786	37.4544
Triglycerides	Psoriasis	rs1064725	G	T	-0.059	0.0061	2.99502e-22	-0.0190417	0.0367976	0.604827	93.5501
Triglycerides	Psoriasis	rs10750766	A	C	0.0177	0.0022	2.25216e-15	0.00842178	0.0169887	0.620088	64.7293
Triglycerides	Psoriasis	rs10775406	G	A	0.0206	0.0027	3.457e-14	-0.0217686	0.0169263	0.198414	58.2112
Triglycerides	Psoriasis	rs10786114	T	C	-0.0266	0.003	4.42486e-19	0.00149427	0.0214332	0.944419	78.6178
Triglycerides	Psoriasis	rs10797117	C	A	0.017	0.0025	1.57217e-11	0.00943033	0.0161021	0.558104	46.24
Triglycerides	Psoriasis	rs10838987	T	G	0.0218	0.0034	7.32656e-11	-0.0246385	0.027385	0.368276	41.1107
Triglycerides	Psoriasis	rs10846378	G	T	-0.0113	0.002	3.059e-08	-0.00648106	0.015939	0.684291	31.9225
Triglycerides	Psoriasis	rs10864859	T	G	0.0199	0.0036	4.27602e-08	-0.0893662	0.0384276	0.0200415	30.5563
Triglycerides	Psoriasis	rs10883451	C	T	0.0126	0.0023	2.45601e-08	-0.00940478	0.0153209	0.539312	30.0113
Triglycerides	Psoriasis	rs10889333	A	G	-0.0788	0.0022	1e-200	-0.00597548	0.0169465	0.724383	1282.94
Triglycerides	Psoriasis	rs11000468	T	C	-0.0171	0.0023	1.27791e-13	0.0355759	0.0153645	0.0205883	55.276
Triglycerides	Psoriasis	rs11022129	C	T	0.0138	0.0025	2.29901e-08	0.0154304	0.0170621	0.365801	30.4704
Triglycerides	Psoriasis	rs11030088	A	G	0.0164	0.0026	2.49402e-10	0.0202547	0.0172789	0.241108	39.787
Triglycerides	Psoriasis	rs11071373	G	A	-0.0136	0.0025	3.72804e-08	0.0162473	0.0177894	0.361076	29.5936
Triglycerides	Psoriasis	rs11078597	C	T	0.0183	0.0026	7.47137e-13	0.0366297	0.0190882	0.0549883	49.5399
Triglycerides	Psoriasis	rs111500536	A	G	-0.0453	0.0051	6.10801e-19	-4.21749e-05	0.0408185	0.999176	78.8962
Triglycerides	Psoriasis	rs11186882	T	C	0.029	0.0051	1.34899e-08	0.00876159	0.0263181	0.739202	32.3337
Triglycerides	Psoriasis	rs11187157	C	T	-0.0132	0.0021	1.46599e-10	-0.0175684	0.0151202	0.245268	39.5102
Triglycerides	Psoriasis	rs11195952	A	G	-0.02	0.003	2.60976e-11	-0.00919373	0.0286265	0.748089	44.4444
Triglycerides	Psoriasis	rs11199812	A	G	-0.0237	0.0041	6.501e-09	0.023071	0.0429829	0.591442	33.414
Triglycerides	Psoriasis	rs11206374	A	G	0.0237	0.0025	1.74582e-21	-0.0561429	0.0185301	0.00244698	89.8704
Triglycerides	Psoriasis	rs11216101	A	G	-0.0525	0.0074	1.00902e-12	0.0864136	0.0741244	0.243699	50.3333
Triglycerides	Psoriasis	rs11216122	T	G	-0.0396	0.0053	4.88203e-14	-0.027366	0.0339373	0.42003	55.8263
Triglycerides	Psoriasis	rs11216479	T	C	0.016	0.0028	7.82799e-09	-0.00698928	0.0217539	0.747992	32.6531
Triglycerides	Psoriasis	rs11231161	G	A	0.0154	0.0023	3.1908e-11	-0.0270465	0.0174786	0.121765	44.8318
Triglycerides	Psoriasis	rs112405902	A	G	0.053	0.0053	3.36589e-23	-0.0470412	0.0959471	0.623934	100
Triglycerides	Psoriasis	rs112424890	T	C	0.0175	0.0029	1.068e-09	0.00522766	0.0198855	0.792636	36.415
Triglycerides	Psoriasis	rs112740904	G	T	-0.0283	0.0033	1.29688e-17	-0.0667836	0.0283835	0.0186277	73.5436
Triglycerides	Psoriasis	rs1128249	T	G	-0.0336	0.0023	5.36167e-50	-0.0279804	0.0156606	0.0739912	213.414
Triglycerides	Psoriasis	rs112904296	T	C	0.0274	0.005	3.97e-08	-0.0529261	0.0269061	0.0491756	30.0304
Triglycerides	Psoriasis	rs113040208	T	C	-0.0235	0.0033	1.07795e-12	0.00763632	0.0170806	0.65482	50.7117
Triglycerides	Psoriasis	rs1133400	G	A	0.0144	0.0024	9.85893e-10	0.0306906	0.0198988	0.122992	36
Triglycerides	Psoriasis	rs1135062	G	A	-0.019	0.0026	9.48855e-14	0.00118513	0.0164613	0.942606	53.4024
Triglycerides	Psoriasis	rs114940462	T	G	-0.0614	0.0057	1.90502e-27	-0.0284419	0.0387443	0.462892	116.034
Triglycerides	Psoriasis	rs115447786	T	C	0.0423	0.0056	3.1463e-14	-0.0369966	0.0492148	0.452209	57.0564
Triglycerides	Psoriasis	rs11588907	T	C	-0.0136	0.0024	2.53898e-08	-0.0121928	0.0153052	0.425657	32.1111
Triglycerides	Psoriasis	rs1159619	A	C	-0.0146	0.0023	3.48698e-10	-0.0207132	0.014989	0.167004	40.2949
Triglycerides	Psoriasis	rs11602073	T	C	-0.0962	0.0032	1e-200	-0.0226438	0.0208769	0.278083	903.754
Triglycerides	Psoriasis	rs116095190	T	C	0.0617	0.0092	1.94581e-11	0.064291	0.103009	0.532543	44.9774
Triglycerides	Psoriasis	rs11635675	G	T	0.0241	0.0024	4.46581e-23	-0.00709698	0.015292	0.642578	100.835
Triglycerides	Psoriasis	rs11657484	A	G	0.0142	0.0024	2.121e-09	0.0213886	0.0173236	0.21696	35.0069
Triglycerides	Psoriasis	rs11671010	C	T	0.0256	0.0029	2.17921e-18	0.048637	0.0198794	0.0144208	77.9263
Triglycerides	Psoriasis	rs116843064	A	G	-0.2279	0.0084	1.77828e-163	-0.066625	0.0455798	0.143817	736.089
Triglycerides	Psoriasis	rs11690364	A	G	0.023	0.0031	6.47441e-14	0.0214479	0.0279272	0.442491	55.0468
Triglycerides	Psoriasis	rs116919951	C	T	0.0563	0.0098	7.76891e-09	-0.00566745	0.0510289	0.911566	33.0039
Triglycerides	Psoriasis	rs11709868	T	G	-0.0154	0.0025	4.10904e-10	0.0237309	0.0170939	0.165055	37.9456
Triglycerides	Psoriasis	rs1171617	T	G	0.0184	0.0027	2.17721e-11	0.00847686	0.020323	0.6766	46.4417
Triglycerides	Psoriasis	rs117303935	T	C	-0.0412	0.0053	5.20475e-15	0.00136547	0.0340311	0.967994	60.4286
Triglycerides	Psoriasis	rs117350303	G	A	-0.0806	0.0124	7.78395e-11	-0.0158173	0.0559128	0.777259	42.25
Triglycerides	Psoriasis	rs117619191	C	T	0.0836	0.008	1.38484e-25	-0.0776279	0.0761645	0.308102	109.202
Triglycerides	Psoriasis	rs1178979	C	T	-0.1029	0.0027	1e-200	0.00453212	0.0195818	0.816969	1452.46
Triglycerides	Psoriasis	rs11824135	T	G	0.135	0.0033	1e-200	-0.0205671	0.0250661	0.411921	1673.55
Triglycerides	Psoriasis	rs11895352	T	C	-0.0174	0.002	1.79887e-17	0.00869536	0.0151519	0.56605	75.69
Triglycerides	Psoriasis	rs1198433	G	A	0.0172	0.0027	1.034e-10	0.0121412	0.0230258	0.597994	40.5816
Triglycerides	Psoriasis	rs11992444	T	G	-0.0148	0.0021	5.10152e-13	0.0151785	0.0152493	0.319562	49.6689
Triglycerides	Psoriasis	rs12085666	G	A	-0.0248	0.0035	1.60288e-12	-0.0455747	0.0323385	0.158747	50.2073
Triglycerides	Psoriasis	rs12140153	T	G	-0.0245	0.004	1.23299e-09	-0.0716444	0.0279563	0.0103853	37.5156
Triglycerides	Psoriasis	rs12151142	C	T	0.0177	0.0021	9.60506e-17	-0.0477811	0.0155318	0.00209561	71.0408
Triglycerides	Psoriasis	rs12357890	G	A	0.0172	0.0023	2.30781e-13	0.0219288	0.0150059	0.143921	55.9244
Triglycerides	Psoriasis	rs12424054	A	G	0.018	0.0023	9.79264e-15	0.00584982	0.0196559	0.765999	61.2476
Triglycerides	Psoriasis	rs12479355	G	A	-0.0173	0.0027	9.57194e-11	-0.0259871	0.0197178	0.187521	41.0549
Triglycerides	Psoriasis	rs12492351	A	G	0.0144	0.0023	4.14696e-10	-0.00271651	0.0159642	0.864882	39.1985
Triglycerides	Psoriasis	rs12513202	T	C	0.0124	0.0022	7.97003e-09	-0.0336919	0.0149855	0.0245573	31.7686
Triglycerides	Psoriasis	rs12600110	C	T	-0.0139	0.0021	1.67919e-11	0.0133876	0.0158469	0.398216	43.8118
Triglycerides	Psoriasis	rs12721031	T	C	-0.0545	0.0078	3.42926e-12	0.00123517	0.0335533	0.970635	48.8207
Triglycerides	Psoriasis	rs12721078	A	C	-0.0703	0.0066	3.0903e-26	-0.0309125	0.0310719	0.3198	113.455
Triglycerides	Psoriasis	rs12824533	G	A	0.0129	0.0023	1.14201e-08	-6.88527e-05	0.0153841	0.996429	31.4575
Triglycerides	Psoriasis	rs12880341	C	T	0.0203	0.003	6.40767e-12	-0.00242927	0.0219556	0.911898	45.7878
Triglycerides	Psoriasis	rs12928099	A	C	-0.0307	0.0025	1.3119e-33	-0.0218205	0.0166096	0.188937	150.798
Triglycerides	Psoriasis	rs12929396	T	C	0.0133	0.0021	9.24698e-11	0.0148017	0.0149557	0.322318	40.1111
Triglycerides	Psoriasis	rs13066793	G	A	-0.0229	0.004	1.65402e-08	0.0312936	0.0272704	0.251163	32.7756
Triglycerides	Psoriasis	rs13108218	G	A	-0.0318	0.0021	3.90122e-53	-0.00648455	0.0160435	0.686077	229.306
Triglycerides	Psoriasis	rs13146355	A	G	0.0135	0.0021	1.04501e-10	-0.020522	0.0150099	0.171551	41.3265
Triglycerides	Psoriasis	rs13266634	T	C	-0.0127	0.0021	2.33701e-09	-0.00656574	0.0153976	0.669806	36.5737
Triglycerides	Psoriasis	rs13280055	A	G	0.0392	0.0035	1.30197e-29	-0.00583024	0.0241419	0.809169	125.44
Triglycerides	Psoriasis	rs1340819	C	A	-0.012	0.0022	2.75797e-08	0.00922751	0.0159584	0.563114	29.7521
Triglycerides	Psoriasis	rs1362076	T	G	0.0566	0.0067	2.95801e-17	0.0576076	0.129335	0.65602	71.3647
Triglycerides	Psoriasis	rs139098834	A	G	-0.0458	0.0078	3.40103e-09	-0.0231645	0.0451338	0.607784	34.478
Triglycerides	Psoriasis	rs139476276	A	C	-0.0421	0.0068	7.99908e-10	0.0133438	0.0444877	0.764221	38.3307
Triglycerides	Psoriasis	rs139539980	A	G	0.027	0.0046	4.21998e-09	-0.0240997	0.030676	0.432091	34.4518
Triglycerides	Psoriasis	rs139624990	T	C	0.0686	0.0125	4.176e-08	0.0187268	0.0422303	0.657444	30.1181
Triglycerides	Psoriasis	rs139974673	C	T	0.1444	0.0074	7.85416e-84	0.0481503	0.104989	0.646505	380.777
Triglycerides	Psoriasis	rs140107293	G	A	-0.0235	0.0029	1.00995e-15	0.0220636	0.0213931	0.302381	65.6659
Triglycerides	Psoriasis	rs140754563	T	C	-0.0495	0.0054	4.29339e-20	0.0109507	0.0351691	0.755517	84.0278
Triglycerides	Psoriasis	rs141469619	G	A	0.3364	0.0122	1.27938e-166	0.0904106	0.115143	0.432337	760.313
Triglycerides	Psoriasis	rs141943201	G	A	0.052	0.0068	1.96381e-14	0.0419569	0.163724	0.797746	58.4775
Triglycerides	Psoriasis	rs142385484	T	C	-0.0203	0.0029	3.09314e-12	0.0101537	0.0204204	0.619023	49
Triglycerides	Psoriasis	rs142407017	G	A	0.0285	0.0035	3.53021e-16	0.0260397	0.0241948	0.281814	66.3061
Triglycerides	Psoriasis	rs144423449	A	G	-0.0549	0.0095	7.02199e-09	-0.249345	0.117519	0.0338595	33.3962
Triglycerides	Psoriasis	rs144469617	A	G	0.0543	0.0092	3.578e-09	0.0499434	0.0983748	0.611674	34.8357
Triglycerides	Psoriasis	rs144470864	C	A	0.0343	0.0051	2.01604e-11	-0.0403896	0.0297635	0.174776	45.2322
Triglycerides	Psoriasis	rs1457489	A	G	0.0172	0.0023	7.24102e-14	0.0648065	0.0185241	0.000467875	55.9244
Triglycerides	Psoriasis	rs148277266	C	T	0.0849	0.0154	3.73904e-08	0.0720326	0.156685	0.645711	30.393
Triglycerides	Psoriasis	rs148383789	T	G	0.025	0.0045	2.12202e-08	0.0351754	0.0350934	0.316181	30.8642
Triglycerides	Psoriasis	rs148456659	C	T	0.0468	0.0086	4.94698e-08	-0.0772788	0.0551612	0.161225	29.6138
Triglycerides	Psoriasis	rs148482297	T	C	0.0587	0.0075	5.44753e-15	0.140847	0.0743115	0.0580444	61.2567
Triglycerides	Psoriasis	rs148612750	C	T	0.0648	0.0115	1.52799e-08	-0.03005	0.0683075	0.659994	31.7508
Triglycerides	Psoriasis	rs1532085	G	A	-0.0353	0.0021	2.66809e-66	-0.0230408	0.0151376	0.127987	282.56
Triglycerides	Psoriasis	rs1534696	A	C	-0.0189	0.0021	3.99117e-19	0.00481353	0.0151492	0.750682	81
Triglycerides	Psoriasis	rs1552780	A	G	-0.0323	0.0023	1.17301e-45	0.00279509	0.0158509	0.860029	197.219
Triglycerides	Psoriasis	rs17052058	G	A	-0.0311	0.0029	1.55597e-26	0.0335137	0.024829	0.177087	115.007
Triglycerides	Psoriasis	rs17091881	C	T	0.1583	0.0071	2.91743e-109	0.016196	0.0551093	0.768844	497.102
Triglycerides	Psoriasis	rs17092008	T	C	0.04	0.0048	7.01294e-17	-0.0109189	0.0330287	0.740957	69.4444
Triglycerides	Psoriasis	rs1711171	C	T	0.0258	0.0024	2.58404e-27	0.00556483	0.0207084	0.788143	115.563
Triglycerides	Psoriasis	rs17316198	C	T	-0.0293	0.0053	2.68701e-08	-0.0216664	0.0428674	0.613258	30.5621
Triglycerides	Psoriasis	rs17326656	T	G	0.016	0.0027	4.20204e-09	-0.0123223	0.0202402	0.542656	35.1166
Triglycerides	Psoriasis	rs174574	C	A	-0.0465	0.0021	6.83912e-110	-0.0328356	0.0151511	0.030219	490.306
Triglycerides	Psoriasis	rs17496249	G	A	-0.015	0.002	1.69512e-13	-0.00352789	0.0149621	0.813597	56.25
Triglycerides	Psoriasis	rs1760801	A	G	-0.0207	0.0022	1.35301e-21	0.0161599	0.0155355	0.298251	88.531
Triglycerides	Psoriasis	rs17848848	A	G	-0.042	0.0067	3.67697e-10	-0.0596297	0.0659081	0.365603	39.2961
Triglycerides	Psoriasis	rs1801689	C	A	-0.0638	0.0068	7.55266e-21	0.104985	0.0753503	0.163533	88.0285
Triglycerides	Psoriasis	rs1835346	G	A	-0.0427	0.0076	1.97702e-08	-0.0391347	0.0627858	0.533084	31.5667
Triglycerides	Psoriasis	rs186696265	T	C	-0.1023	0.0096	1.92221e-26	0.0346206	0.0594493	0.560328	113.556
Triglycerides	Psoriasis	rs1877454	T	C	0.0138	0.0025	4.25197e-08	0.0137451	0.0158928	0.387114	30.4704
Triglycerides	Psoriasis	rs187929675	T	C	-0.1745	0.0102	8.55658e-66	-0.0130978	0.072188	0.856023	292.678
Triglycerides	Psoriasis	rs188247550	T	C	-0.1366	0.0106	3.93641e-38	0.0446365	0.0345514	0.196397	166.069
Triglycerides	Psoriasis	rs1883025	T	C	-0.0176	0.0023	1.46994e-14	0.00849952	0.0188485	0.652034	58.5558
Triglycerides	Psoriasis	rs1899951	T	C	-0.0284	0.0034	4.54779e-17	-0.00854558	0.0198539	0.666888	69.7716
Triglycerides	Psoriasis	rs1928496	T	C	0.0153	0.0024	1.622e-10	0.00411938	0.0161816	0.799054	40.6406
Triglycerides	Psoriasis	rs200841050	T	C	-0.0154	0.0023	1.39991e-11	0.00757286	0.0161069	0.638239	44.8318
Triglycerides	Psoriasis	rs2017472	C	T	-0.0118	0.0021	2.37301e-08	-0.0024802	0.0150383	0.869003	31.5737
Triglycerides	Psoriasis	rs2035816	G	A	-0.0274	0.0042	8.14142e-11	-0.028128	0.0439915	0.522565	42.5601
Triglycerides	Psoriasis	rs2068888	A	G	-0.0312	0.002	1.61696e-53	-0.0206576	0.0149372	0.166676	243.36
Triglycerides	Psoriasis	rs2070895	A	G	0.0524	0.0023	6.53131e-115	0.0024431	0.01709	0.886326	519.047
Triglycerides	Psoriasis	rs2070971	T	G	0.0196	0.0027	2.65889e-13	-0.00435898	0.0191758	0.820178	52.6968
Triglycerides	Psoriasis	rs2114273	C	T	0.0192	0.0021	8.84708e-21	0.0211661	0.0154562	0.170865	83.5918
Triglycerides	Psoriasis	rs2122982	A	G	-0.0269	0.0025	3.29306e-26	0.0270657	0.0176081	0.124265	115.778
Triglycerides	Psoriasis	rs2167750	T	C	0.0143	0.002	2.59119e-12	0.0185087	0.014988	0.216866	51.1225
Triglycerides	Psoriasis	rs2174880	A	G	0.0135	0.002	3.11817e-11	-0.029896	0.0156762	0.056508	45.5625
Triglycerides	Psoriasis	rs2209815	T	G	-0.0126	0.002	6.45104e-10	0.0190419	0.0160524	0.23553	39.69
Triglycerides	Psoriasis	rs2245477	A	C	0.0135	0.0022	4.57899e-10	0.0185038	0.0156049	0.235714	37.655
Triglycerides	Psoriasis	rs2267373	T	C	0.0208	0.0021	3.52371e-24	0.0354584	0.0152281	0.0198866	98.1043
Triglycerides	Psoriasis	rs2278426	T	C	-0.0344	0.0037	1.19895e-20	-0.00744494	0.0306616	0.808153	86.4397
Triglycerides	Psoriasis	rs2278593	G	A	0.0258	0.0034	4.88765e-14	0.0163947	0.0290393	0.572368	57.5813
Triglycerides	Psoriasis	rs2279408	A	G	-0.0183	0.0027	1.61994e-11	-0.00248366	0.0193138	0.897678	45.9383
Triglycerides	Psoriasis	rs2303566	A	G	-0.0183	0.0022	5.03501e-17	0.00802982	0.0150475	0.593597	69.1921
Triglycerides	Psoriasis	rs2523740	A	G	-0.0172	0.0021	1.1051e-16	-0.170185	0.015627	1.27997e-27	67.0839
Triglycerides	Psoriasis	rs261292	A	G	-0.0288	0.004	1.02094e-12	0.0392429	0.0574319	0.494421	51.84
Triglycerides	Psoriasis	rs2618567	T	G	0.0123	0.0022	1.017e-08	-0.0133442	0.015924	0.402035	31.2583
Triglycerides	Psoriasis	rs268	G	A	0.2351	0.0086	3.9355e-164	-0.00495392	0.0502075	0.921401	747.323
Triglycerides	Psoriasis	rs2723063	G	A	-0.0175	0.0021	1.93419e-17	-0.0314064	0.0151526	0.0382023	69.4444
Triglycerides	Psoriasis	rs2745401	G	A	-0.0139	0.002	5.40132e-12	0.0515137	0.0150169	0.000602726	48.3025
Triglycerides	Psoriasis	rs2761294	A	G	0.0194	0.0024	1.11404e-15	-0.00369504	0.0155576	0.812263	65.3403
Triglycerides	Psoriasis	rs2792751	C	T	0.0193	0.0023	3.52614e-17	0.0199323	0.016065	0.214707	70.414
Triglycerides	Psoriasis	rs28419182	A	G	0.0125	0.0023	4.29903e-08	0.0268814	0.016924	0.112206	29.5369
Triglycerides	Psoriasis	rs28471687	G	A	0.028	0.0035	9.89464e-16	0.0656482	0.0395688	0.0970979	64
Triglycerides	Psoriasis	rs2855475	A	G	0.0151	0.0023	3.90481e-11	0.0420754	0.0154086	0.00632106	43.1021
Triglycerides	Psoriasis	rs28752534	C	T	0.0375	0.0023	1.59184e-59	0.0302713	0.0154022	0.0493696	265.832
Triglycerides	Psoriasis	rs28752924	C	T	0.0317	0.0024	3.13617e-39	0.144908	0.0148979	2.319e-22	174.46
Triglycerides	Psoriasis	rs2925979	C	T	-0.0287	0.0022	6.15744e-40	-0.0050702	0.0159765	0.750976	170.184
Triglycerides	Psoriasis	rs293435	T	C	0.0172	0.0022	2.33292e-15	0.00906069	0.0152973	0.553645	61.124
Triglycerides	Psoriasis	rs2939312	A	G	0.0136	0.0021	1.30801e-10	0.00310452	0.015548	0.841736	41.941
Triglycerides	Psoriasis	rs2943645	T	C	0.0397	0.0023	5.66239e-67	0.0270689	0.0155479	0.0816827	297.938
Triglycerides	Psoriasis	rs2954017	C	T	-0.082	0.002	1e-200	0.0178938	0.0149885	0.232543	1681
Triglycerides	Psoriasis	rs308	G	T	-0.1627	0.0052	1e-200	-0.0268442	0.043374	0.535982	978.968
Triglycerides	Psoriasis	rs34180575	T	C	0.0146	0.0027	4.45995e-08	0.0244213	0.0175802	0.164792	29.2401
Triglycerides	Psoriasis	rs34196215	C	T	-0.0172	0.0031	1.68799e-08	0.0690162	0.0226683	0.00232986	30.7846
Triglycerides	Psoriasis	rs34307310	A	G	0.0261	0.0039	2.41713e-11	-0.0756824	0.0340613	0.0262869	44.787
Triglycerides	Psoriasis	rs34459496	T	C	-0.0399	0.0045	1.77705e-18	-0.00800746	0.0313052	0.798116	78.6178
Triglycerides	Psoriasis	rs34529435	A	G	0.0514	0.0075	7.18621e-12	-0.0319814	0.0582967	0.583283	46.9682
Triglycerides	Psoriasis	rs34580448	C	T	-0.0367	0.0059	3.59104e-10	-0.033116	0.0563079	0.55645	38.6926
Triglycerides	Psoriasis	rs34587839	A	G	0.0192	0.0032	2.21799e-09	-0.033147	0.0203209	0.102853	36
Triglycerides	Psoriasis	rs35014088	A	G	-0.0376	0.0037	9.47982e-24	0.0156568	0.0289744	0.588943	103.27
Triglycerides	Psoriasis	rs35091123	G	A	0.019	0.0034	3.16097e-08	-0.0146439	0.0322662	0.649938	31.2284
Triglycerides	Psoriasis	rs35225200	C	A	0.0313	0.0043	4.83838e-13	-0.036267	0.0513242	0.479799	52.9849
Triglycerides	Psoriasis	rs37537	C	T	-0.0143	0.0021	3.155e-12	0.00857554	0.0149438	0.566069	46.3696
Triglycerides	Psoriasis	rs3757328	A	G	0.0475	0.0051	2.37192e-20	-0.0591841	0.0784973	0.450871	86.7455
Triglycerides	Psoriasis	rs3775228	T	C	0.0354	0.0021	6.07016e-66	-0.0495601	0.0154086	0.00129811	284.163
Triglycerides	Psoriasis	rs3808477	T	C	-0.0127	0.0022	1.27201e-08	-0.0158696	0.0161739	0.326501	33.3244
Triglycerides	Psoriasis	rs3850170	T	C	-0.0124	0.0022	1.77701e-08	0.0363687	0.0158975	0.0221549	31.7686
Triglycerides	Psoriasis	rs3936510	T	G	0.0431	0.0029	1.69981e-49	0.0295344	0.021779	0.175068	220.881
Triglycerides	Psoriasis	rs4134957	C	T	-0.0157	0.0028	1.41101e-08	0.0260398	0.0187246	0.164325	31.4401
Triglycerides	Psoriasis	rs4149056	C	T	0.025	0.0028	4.81504e-19	-0.0243515	0.0187008	0.19286	79.7194
Triglycerides	Psoriasis	rs4352869	T	C	-0.0403	0.0073	3.47e-08	0.00408032	0.0592829	0.945127	30.4764
Triglycerides	Psoriasis	rs4374718	T	G	-0.0221	0.0028	3.35892e-15	-0.0138648	0.0257395	0.590122	62.2972
Triglycerides	Psoriasis	rs4391855	A	G	0.062	0.006	1.01906e-24	-0.0472211	0.0442896	0.286339	106.778
Triglycerides	Psoriasis	rs4410790	C	T	0.0144	0.0021	5.1027e-12	-0.00656842	0.0158068	0.677744	47.0204
Triglycerides	Psoriasis	rs4445477	A	G	-0.0187	0.0025	3.60164e-14	-0.0363565	0.0185871	0.050465	55.9504
Triglycerides	Psoriasis	rs4450871	G	A	-0.0128	0.0023	4.64098e-08	0.0227621	0.0151626	0.133302	30.9716
Triglycerides	Psoriasis	rs4563737	C	T	-0.0176	0.002	3.79228e-18	0.0103149	0.0149786	0.491047	77.44
Triglycerides	Psoriasis	rs4640232	C	T	-0.0132	0.0021	1.59401e-10	-0.0181027	0.015423	0.240496	39.5102
Triglycerides	Psoriasis	rs4665972	C	T	-0.0953	0.0021	1e-200	-0.0482384	0.0153616	0.0016883	2059.43
Triglycerides	Psoriasis	rs4699983	G	A	-0.0131	0.0021	8.209e-10	-0.0272297	0.0149649	0.068824	38.9138
Triglycerides	Psoriasis	rs4722551	C	T	-0.0375	0.0031	3.86723e-33	-0.0225691	0.0184006	0.219995	146.332
Triglycerides	Psoriasis	rs4783721	A	G	-0.0166	0.0022	2.71894e-14	0.01096	0.0151628	0.469789	56.9339
Triglycerides	Psoriasis	rs4804833	G	A	-0.0153	0.0021	8.49963e-14	8.77556e-05	0.0153893	0.99545	53.0816
Triglycerides	Psoriasis	rs4846913	A	C	-0.044	0.0022	1.45011e-92	0.0144795	0.0150085	0.334668	400
Triglycerides	Psoriasis	rs4921915	A	G	-0.0361	0.0023	1.23709e-53	0.00284007	0.0171673	0.868602	246.353
Triglycerides	Psoriasis	rs4938311	T	C	0.0822	0.0099	7.58752e-17	-0.0716839	0.0369357	0.0522853	68.9403
Triglycerides	Psoriasis	rs4947121	C	T	0.0151	0.0028	4.46098e-08	-0.0934807	0.0198238	2.41029e-06	29.0829
Triglycerides	Psoriasis	rs4969179	G	T	-0.0174	0.002	1.64816e-17	0.0246118	0.0163591	0.13246	75.69
Triglycerides	Psoriasis	rs4976033	G	A	0.0158	0.0021	1.57688e-14	-0.0103259	0.0152145	0.497335	56.6077
Triglycerides	Psoriasis	rs5117	C	T	0.0892	0.0025	1e-200	-0.0351473	0.017686	0.0468889	1273.06
Triglycerides	Psoriasis	rs55852335	G	A	0.0258	0.0043	2.65399e-09	-0.0359583	0.0269695	0.182435	36
Triglycerides	Psoriasis	rs55951611	A	G	-0.0369	0.0056	3.22998e-11	-0.0248289	0.0416009	0.550617	43.4187
Triglycerides	Psoriasis	rs56030759	C	T	0.0407	0.0049	5.73984e-17	0.0377463	0.028047	0.178359	68.9917
Triglycerides	Psoriasis	rs56156922	C	T	-0.0356	0.0022	6.44318e-58	-0.0164818	0.0166777	0.323029	261.851
Triglycerides	Psoriasis	rs56257305	G	A	0.0255	0.0043	3.48201e-09	-0.11532	0.0375462	0.00213054	35.1677
Triglycerides	Psoriasis	rs577721086	C	T	0.0597	0.0054	9.12851e-29	0.0358554	0.0307579	0.243724	122.225
Triglycerides	Psoriasis	rs57994353	C	T	0.0143	0.0023	1.084e-09	0.00131605	0.0171166	0.938713	38.656
Triglycerides	Psoriasis	rs58324296	C	A	-0.0137	0.0024	1.40799e-08	-0.015593	0.0170444	0.360273	32.5851
Triglycerides	Psoriasis	rs58542926	T	C	-0.0934	0.0038	1.23027e-134	0.0129488	0.0304414	0.67057	604.125
Triglycerides	Psoriasis	rs58644077	T	C	-0.0151	0.0025	2.75702e-09	0.0121874	0.0162484	0.453214	36.4816
Triglycerides	Psoriasis	rs58871430	G	A	0.0358	0.0055	7.75532e-11	0.0410985	0.075578	0.586586	42.3683
Triglycerides	Psoriasis	rs59104589	T	C	-0.0115	0.0021	2.44399e-08	0.00662742	0.0152582	0.664034	29.9887
Triglycerides	Psoriasis	rs595767	G	A	0.0144	0.0023	5.53401e-10	0.0480729	0.0149248	0.00127744	39.1985
Triglycerides	Psoriasis	rs6001193	G	A	0.0151	0.0021	3.50268e-13	0.00933024	0.0155843	0.549378	51.7029
Triglycerides	Psoriasis	rs6017734	C	T	-0.0121	0.002	2.29002e-09	-0.0125004	0.014986	0.404203	36.6025
Triglycerides	Psoriasis	rs6066138	A	G	-0.0198	0.0026	1.61585e-14	-0.0546289	0.018401	0.00298965	57.9941
Triglycerides	Psoriasis	rs6073958	C	T	0.0545	0.0027	1.42988e-93	0.0170108	0.0196062	0.385601	407.442
Triglycerides	Psoriasis	rs6078	A	G	0.0233	0.0039	2.89701e-09	0.00122285	0.0328283	0.970286	35.693
Triglycerides	Psoriasis	rs6093446	A	G	0.0124	0.0022	1.44901e-08	0.00339209	0.0174992	0.8463	31.7686
Triglycerides	Psoriasis	rs618138	A	G	0.0181	0.003	3.15297e-09	-0.0336965	0.0239392	0.159254	36.4011
Triglycerides	Psoriasis	rs61830291	C	A	0.0287	0.0039	2.76376e-13	0.0439351	0.0234768	0.0612858	54.1545
Triglycerides	Psoriasis	rs61903415	G	A	-0.0368	0.0037	8.8308e-24	0.0121146	0.0332486	0.715588	98.9218
Triglycerides	Psoriasis	rs61904855	A	C	0.0564	0.0069	3.661e-16	-0.0293608	0.0592594	0.620273	66.8129
Triglycerides	Psoriasis	rs61993685	C	T	-0.0239	0.0043	3.21499e-08	-0.0528636	0.0273232	0.0530213	30.8929
Triglycerides	Psoriasis	rs62024478	T	C	-0.0142	0.0024	4.134e-09	0.0107973	0.016694	0.517776	35.0069
Triglycerides	Psoriasis	rs62136669	T	C	-0.0154	0.0024	1.027e-10	-0.0257847	0.0170426	0.130291	41.1736
Triglycerides	Psoriasis	rs62463394	G	A	-0.0207	0.0028	1.24911e-13	0.00247314	0.0217149	0.909324	54.6543
Triglycerides	Psoriasis	rs62465068	C	T	0.0431	0.0072	2.45397e-09	0.00913434	0.0444319	0.837118	35.8335
Triglycerides	Psoriasis	rs632057	G	T	-0.0276	0.0021	2.30622e-38	0.0652706	0.015107	1.55647e-05	172.735
Triglycerides	Psoriasis	rs6490029	A	G	-0.0132	0.0023	1.41501e-08	-0.0651101	0.0186572	0.000483359	32.9376
Triglycerides	Psoriasis	rs6492721	C	T	-0.015	0.0021	2.32006e-12	0.00968692	0.0154365	0.530309	51.0204
Triglycerides	Psoriasis	rs6494006	C	T	-0.0207	0.0034	8.8249e-10	-0.0124614	0.0271124	0.645788	37.0666
Triglycerides	Psoriasis	rs6506033	T	C	-0.0291	0.0041	1.40605e-12	0.00195315	0.0247227	0.937031	50.3754
Triglycerides	Psoriasis	rs6542680	T	C	0.0143	0.0025	1.22501e-08	-0.0214726	0.0158918	0.17664	32.7184
Triglycerides	Psoriasis	rs6557273	G	A	0.0126	0.0022	5.91398e-09	0.0395632	0.0155945	0.011181	32.8017
Triglycerides	Psoriasis	rs6581484	T	G	-0.0122	0.0022	1.692e-08	0.0102013	0.0160792	0.525792	30.7521
Triglycerides	Psoriasis	rs667890	C	T	0.0143	0.002	1.36395e-12	-0.0381107	0.014938	0.0107335	51.1225
Triglycerides	Psoriasis	rs6690181	C	T	-0.0118	0.0022	4.99402e-08	0.0196184	0.0153304	0.200649	28.7686
Triglycerides	Psoriasis	rs6730325	A	G	-0.0135	0.0024	1.26599e-08	0.00225361	0.0153085	0.882964	31.6406
Triglycerides	Psoriasis	rs6756943	A	G	0.0139	0.0024	8.66303e-09	-0.0233592	0.0175106	0.182203	33.5434
Triglycerides	Psoriasis	rs676210	A	G	-0.0592	0.0024	8.51138e-132	-0.0145644	0.0168432	0.387201	608.444
Triglycerides	Psoriasis	rs6792725	G	A	-0.0154	0.0022	1.42889e-12	0.00923873	0.0152253	0.543983	49
Triglycerides	Psoriasis	rs6913325	T	G	-0.0119	0.002	4.76398e-09	0.0252345	0.0155304	0.104195	35.4025
Triglycerides	Psoriasis	rs6977416	A	G	0.0126	0.0022	4.14496e-09	-0.00667257	0.0155798	0.668444	32.8017
Triglycerides	Psoriasis	rs6977665	G	A	0.0145	0.002	1.25314e-12	-0.00808899	0.0149626	0.588775	52.5625
Triglycerides	Psoriasis	rs6988241	T	C	0.0244	0.0042	5.50706e-09	-0.0187001	0.026026	0.472439	33.7506
Triglycerides	Psoriasis	rs6995541	G	A	0.0221	0.0023	2.20902e-22	0.0125784	0.0171066	0.462161	92.327
Triglycerides	Psoriasis	rs7003010	A	C	0.027	0.0036	1.01298e-13	0.0353893	0.0441719	0.423032	56.25
Triglycerides	Psoriasis	rs704	A	G	-0.014	0.0021	1.72187e-11	-0.0268739	0.015106	0.0752367	44.4444
Triglycerides	Psoriasis	rs7076938	T	C	-0.0177	0.0023	4.6623e-14	-0.0138024	0.0171874	0.421944	59.2231
Triglycerides	Psoriasis	rs7077812	C	T	0.0135	0.0024	2.60501e-08	-0.0116622	0.0187282	0.533477	31.6406
Triglycerides	Psoriasis	rs7129661	G	T	-0.0218	0.0022	4.35412e-23	-0.0173091	0.015276	0.257176	98.1901
Triglycerides	Psoriasis	rs7140110	C	T	0.0245	0.0023	2.84315e-27	-0.0118054	0.0167042	0.479733	113.469
Triglycerides	Psoriasis	rs715556	A	C	0.0123	0.0022	3.99402e-08	-0.0111944	0.0152973	0.464297	31.2583
Triglycerides	Psoriasis	rs7205651	T	G	0.0124	0.0021	5.93403e-09	-0.0161223	0.014967	0.281396	34.8662
Triglycerides	Psoriasis	rs7207306	T	C	-0.0141	0.0024	3.89404e-09	-0.0363134	0.0162218	0.0251843	34.5156
Triglycerides	Psoriasis	rs7218014	C	T	0.0225	0.0024	1.92708e-20	0.00584278	0.0175283	0.738884	87.8906
Triglycerides	Psoriasis	rs7225606	G	A	-0.0154	0.0023	4.44939e-11	0.0645345	0.0149329	1.54885e-05	44.8318
Triglycerides	Psoriasis	rs7249669	A	G	0.0372	0.0062	1.935e-09	0.0320334	0.0459539	0.485755	36
Triglycerides	Psoriasis	rs7250869	C	T	-0.0188	0.0021	1.13292e-18	0.0122514	0.0159285	0.441806	80.1451
Triglycerides	Psoriasis	rs72555385	G	A	0.0666	0.0054	6.13056e-35	-0.0469757	0.0501545	0.348954	152.111
Triglycerides	Psoriasis	rs7260465	T	C	-0.0156	0.0025	5.84898e-10	-0.0312279	0.0168662	0.0640959	38.9376
Triglycerides	Psoriasis	rs72669514	T	C	0.0365	0.0054	1.55096e-11	-0.0366737	0.0356323	0.303374	45.6876
Triglycerides	Psoriasis	rs72691637	A	G	-0.0147	0.0026	1.99802e-08	-0.0134267	0.0179965	0.455625	31.966
Triglycerides	Psoriasis	rs72722686	G	A	-0.0303	0.0048	2.21799e-10	-0.015981	0.0315933	0.612973	39.8477
Triglycerides	Psoriasis	rs72749499	G	A	0.0299	0.0042	1.32404e-12	-0.0671374	0.0413159	0.104167	50.6808
Triglycerides	Psoriasis	rs72801474	A	G	-0.0314	0.004	4.46375e-15	0.107752	0.0309663	0.000502054	61.6225
Triglycerides	Psoriasis	rs72836561	T	C	0.1412	0.0066	2.00909e-101	0.0250356	0.0420088	0.551201	457.701
Triglycerides	Psoriasis	rs729761	G	T	0.0189	0.0024	5.10858e-15	0.00833602	0.0163554	0.610276	62.0156
Triglycerides	Psoriasis	rs7298844	G	A	0.015	0.0026	1.048e-08	0.00504718	0.0186829	0.787046	33.284
Triglycerides	Psoriasis	rs73029270	G	A	-0.0181	0.003	1.148e-09	0.0283726	0.0271016	0.295147	36.4011
Triglycerides	Psoriasis	rs73139054	C	T	-0.0192	0.0031	7.47309e-10	-0.00490854	0.0229459	0.830611	38.36
Triglycerides	Psoriasis	rs73243877	G	A	0.0277	0.0031	4.19566e-19	-0.00403085	0.0214198	0.850733	79.8429
Triglycerides	Psoriasis	rs73432769	T	C	0.0442	0.0056	2.78676e-15	-0.10951	0.0595224	0.0657961	62.2972
Triglycerides	Psoriasis	rs74328314	G	A	-0.0259	0.0045	8.93696e-09	-0.00739578	0.029144	0.799676	33.1264
Triglycerides	Psoriasis	rs74444445	C	T	0.0765	0.0078	1.20587e-22	0.0127386	0.0861335	0.882426	96.1908
Triglycerides	Psoriasis	rs74665267	T	C	-0.0362	0.0055	3.56615e-11	-0.0586013	0.0469575	0.212044	43.3203
Triglycerides	Psoriasis	rs74766638	A	G	0.0185	0.0033	1.62099e-08	0.0064506	0.0226569	0.775868	31.4279
Triglycerides	Psoriasis	rs74773964	C	T	-0.0491	0.0084	4.38702e-09	0.0547426	0.0516358	0.289069	34.1668
Triglycerides	Psoriasis	rs7485656	G	A	0.0186	0.0034	2.96797e-08	-0.00173452	0.0200064	0.930911	29.9273
Triglycerides	Psoriasis	rs75164422	A	G	-0.0394	0.0066	2.78003e-09	-0.0145635	0.0449873	0.746146	35.6373
Triglycerides	Psoriasis	rs75310100	T	G	-0.078	0.0041	1.33291e-79	-0.00529456	0.0425275	0.900922	361.927
Triglycerides	Psoriasis	rs75679663	A	C	-0.0742	0.0129	9.19899e-09	0.0518233	0.0458024	0.257865	33.0848
Triglycerides	Psoriasis	rs7571753	C	T	-0.0128	0.0023	2.52598e-08	0.00161573	0.0150746	0.914644	30.9716
Triglycerides	Psoriasis	rs76444725	A	G	0.0176	0.0032	3.093e-08	0.00691933	0.0309108	0.822875	30.25
Triglycerides	Psoriasis	rs76814754	T	C	-0.0462	0.0081	1.376e-08	-0.0132977	0.0646065	0.836927	32.5322
Triglycerides	Psoriasis	rs76895963	G	T	-0.0907	0.0089	2.11787e-24	-0.0265262	0.0446142	0.552132	103.857
Triglycerides	Psoriasis	rs76936604	C	A	0.1507	0.0141	1.09496e-26	0.00309759	0.118299	0.97911	114.232
Triglycerides	Psoriasis	rs76957426	T	C	0.0133	0.0024	2.04099e-08	0.0279861	0.015889	0.078179	30.7101
Triglycerides	Psoriasis	rs7700107	C	A	0.0233	0.0027	2.20191e-17	0.0107074	0.0297791	0.719176	74.4705
Triglycerides	Psoriasis	rs77009508	G	A	0.0452	0.0044	1.1259e-24	0.0476519	0.0314934	0.130261	105.529
Triglycerides	Psoriasis	rs7704653	G	A	0.0122	0.0022	3.02901e-08	-0.022714	0.0174334	0.192609	30.7521
Triglycerides	Psoriasis	rs77244849	C	T	-0.0151	0.0025	1.61002e-09	0.0120937	0.0171748	0.481337	36.4816
Triglycerides	Psoriasis	rs7736899	A	C	-0.0133	0.0021	1.89998e-10	-0.00685516	0.0151393	0.65069	40.1111
Triglycerides	Psoriasis	rs78025076	T	C	0.0525	0.0082	1.28301e-10	0.00444086	0.0795788	0.955498	40.9912
Triglycerides	Psoriasis	rs78170161	T	C	-0.0171	0.0031	4.36496e-08	-0.0147631	0.0254031	0.561136	30.4277
Triglycerides	Psoriasis	rs78323380	T	C	-0.0588	0.0099	3.03103e-09	-0.0936376	0.0889424	0.292437	35.2764
Triglycerides	Psoriasis	rs78484485	A	G	-0.0954	0.0039	4.19759e-130	0.0321974	0.0259837	0.215295	598.367
Triglycerides	Psoriasis	rs7855395	G	A	-0.0126	0.0021	1.253e-09	-0.00647754	0.0151689	0.669359	36
Triglycerides	Psoriasis	rs7857105	T	C	0.0161	0.0025	6.95344e-11	0.0333744	0.0190496	0.0797793	41.4736
Triglycerides	Psoriasis	rs7861679	T	C	0.0124	0.0021	6.69098e-09	0.00134237	0.016586	0.935495	34.8662
Triglycerides	Psoriasis	rs7913949	A	G	0.012	0.0021	6.13705e-09	-0.00112136	0.0155104	0.942365	32.6531
Triglycerides	Psoriasis	rs79287178	A	G	0.0549	0.007	4.11623e-15	0.00847629	0.0378638	0.822864	61.5104
Triglycerides	Psoriasis	rs79311290	G	A	0.0247	0.004	4.26501e-10	0.0530303	0.0324469	0.102181	38.1306
Triglycerides	Psoriasis	rs7947951	G	A	0.0182	0.0022	7.04206e-17	-0.00411516	0.015006	0.783904	68.438
Triglycerides	Psoriasis	rs79719909	G	A	-0.0263	0.0026	1.25893e-23	0.0293034	0.0182493	0.108334	102.321
Triglycerides	Psoriasis	rs79763467	A	G	0.0451	0.005	2.39276e-19	0.0820268	0.0483885	0.090043	81.3604
Triglycerides	Psoriasis	rs79859462	A	G	0.0398	0.0063	2.94598e-10	0.0274271	0.0572788	0.632055	39.9103
Triglycerides	Psoriasis	rs80216311	T	C	-0.033	0.004	1.26009e-16	0.0279394	0.0324241	0.388861	68.0625
Triglycerides	Psoriasis	rs8025505	T	C	0.0187	0.0022	5.85599e-17	0.00492235	0.0165343	0.765928	72.25
Triglycerides	Psoriasis	rs80276949	A	G	0.0451	0.0077	5.49098e-09	-0.0195043	0.0671672	0.771521	34.3061
Triglycerides	Psoriasis	rs8029570	G	T	0.0126	0.0021	2.57798e-09	-0.0124548	0.0160978	0.439113	36
Triglycerides	Psoriasis	rs8101064	C	T	-0.0332	0.0048	4.42181e-12	-0.0120762	0.0313836	0.70039	47.8403
Triglycerides	Psoriasis	rs8126001	T	C	-0.0153	0.0021	8.98876e-14	-0.0255794	0.0150841	0.089927	53.0816
Triglycerides	Psoriasis	rs838133	G	A	-0.024	0.0024	1.4669e-23	-0.00819326	0.0154898	0.596843	100
Triglycerides	Psoriasis	rs852392	A	G	0.0151	0.0027	1.29e-08	-0.0187366	0.0214903	0.383285	31.2771
Triglycerides	Psoriasis	rs863750	T	C	0.024	0.002	9.54993e-32	0.0126879	0.0151931	0.403659	144
Triglycerides	Psoriasis	rs874744	T	C	0.0705	0.0083	1.72504e-17	0.0165199	0.0408627	0.686008	72.1476
Triglycerides	Psoriasis	rs879986	G	T	0.0343	0.0061	2.03798e-08	-0.0657003	0.0681573	0.33507	31.6176
Triglycerides	Psoriasis	rs917195	T	C	-0.0137	0.0025	2.083e-08	-0.0251566	0.0188162	0.181234	30.0304
Triglycerides	Psoriasis	rs9276029	A	G	-0.0284	0.0033	1.68888e-17	-0.0778107	0.0190591	4.45349e-05	74.0643
Triglycerides	Psoriasis	rs9432145	A	G	-0.0215	0.0034	1.43199e-10	-0.00316484	0.0191505	0.868738	39.987
Triglycerides	Psoriasis	rs9610329	T	C	0.012	0.0021	9.378e-09	0.0194363	0.0151137	0.198442	32.6531
Triglycerides	Psoriasis	rs9662870	C	A	-0.0178	0.0027	3.42295e-11	-0.00843199	0.0162708	0.604298	43.4623
Triglycerides	Psoriasis	rs9831084	C	T	-0.0128	0.0021	2.28702e-09	-0.0157394	0.0154361	0.307897	37.1519
Triglycerides	Psoriasis	rs988260	T	G	0.0116	0.0021	1.85999e-08	-0.0295585	0.0153096	0.053518	30.5125
Triglycerides	Psoriasis	rs9894946	G	A	-0.0191	0.0032	1.42099e-09	0.00334803	0.0209014	0.872738	35.626
Triglycerides	Psoriasis	rs998584	A	C	0.0362	0.002	4.46581e-72	-0.0125653	0.0150047	0.402356	327.61
High density lipoprotein cholesterol	Psoriasis	rs102275	C	T	-0.0487869	0.00429421	6.4998e-30	0.0364519	0.0151409	0.0160616	129.074
High density lipoprotein cholesterol	Psoriasis	rs10504255	A	G	-0.0256524	0.0043603	4e-09	0.00215887	0.0154149	0.88862	34.6117
High density lipoprotein cholesterol	Psoriasis	rs111278137	A	G	-0.121307	0.0145871	9.09913e-17	0.0536167	0.0730621	0.463039	69.1566
High density lipoprotein cholesterol	Psoriasis	rs111784051	G	T	-0.421828	0.0120342	1e-200	-0.0207657	0.0514044	0.686237	1228.67
High density lipoprotein cholesterol	Psoriasis	rs111909590	T	C	0.0579394	0.0101311	1.09999e-08	-0.0822725	0.0508057	0.10537	32.7066
High density lipoprotein cholesterol	Psoriasis	rs11206517	G	T	0.0948412	0.0114934	1.59993e-16	-0.0239621	0.0359846	0.505477	68.0921
High density lipoprotein cholesterol	Psoriasis	rs11591147	T	G	-0.311201	0.0156451	4.79954e-88	-0.0991706	0.0403313	0.0139364	395.663
High density lipoprotein cholesterol	Psoriasis	rs116530815	C	A	-0.0825394	0.0125345	4.60045e-11	0.0889719	0.0425179	0.0363873	43.3619
High density lipoprotein cholesterol	Psoriasis	rs118147862	A	G	-0.407564	0.0101199	1e-200	-0.0861037	0.0443454	0.0521783	1621.96
High density lipoprotein cholesterol	Psoriasis	rs12151108	A	G	-0.151638	0.00630816	1.09901e-127	-0.0481243	0.0247548	0.0518908	577.844
High density lipoprotein cholesterol	Psoriasis	rs12740374	T	G	-0.108739	0.00494	2.19786e-107	-0.0230216	0.0181824	0.205459	484.526
High density lipoprotein cholesterol	Psoriasis	rs12916	C	T	0.0572089	0.00419226	2.09991e-42	0.00388833	0.0149842	0.795254	186.222
High density lipoprotein cholesterol	Psoriasis	rs12979820	C	T	-0.0528932	0.00517082	1.50003e-24	-0.0298255	0.018597	0.108762	104.636
High density lipoprotein cholesterol	Psoriasis	rs13414987	A	C	0.0367586	0.0048547	3.69999e-14	-0.0354858	0.0192067	0.0646651	57.3315
High density lipoprotein cholesterol	Psoriasis	rs149615216	T	C	0.120771	0.0199293	1.40001e-09	-0.026831	0.103282	0.795031	36.7233
High density lipoprotein cholesterol	Psoriasis	rs1499279	G	T	-0.0609557	0.0103199	3.50002e-09	0.0129951	0.0435374	0.765336	34.8881
High density lipoprotein cholesterol	Psoriasis	rs1500188	G	A	-0.024817	0.00413556	2e-09	0.00710458	0.0149552	0.634746	36.0106
High density lipoprotein cholesterol	Psoriasis	rs173539	T	C	-0.0369948	0.00435623	1.99986e-17	-0.0147478	0.0165965	0.374214	72.1207
High density lipoprotein cholesterol	Psoriasis	rs203711	A	G	0.0362478	0.00464633	6.09958e-15	0.0150089	0.0172164	0.383327	60.8616
High density lipoprotein cholesterol	Psoriasis	rs261290	C	T	-0.0503566	0.00432894	2.80027e-31	-0.0190556	0.0153803	0.215359	135.316
High density lipoprotein cholesterol	Psoriasis	rs2738447	C	A	0.0321159	0.00417994	1.50003e-14	-0.00172845	0.0152901	0.909996	59.0337
High density lipoprotein cholesterol	Psoriasis	rs2740488	C	A	-0.0286656	0.0046627	7.90005e-10	0.0109142	0.01873	0.560088	37.7961
High density lipoprotein cholesterol	Psoriasis	rs28690720	G	T	-0.0396089	0.00601029	4.40048e-11	0.0295177	0.0239701	0.218159	43.4305
High density lipoprotein cholesterol	Psoriasis	rs312030	C	T	0.0434338	0.00780231	2.59998e-08	0.0336841	0.0253528	0.183976	30.9891
High density lipoprotein cholesterol	Psoriasis	rs3777411	T	C	-0.0453198	0.00574057	2.90001e-15	-0.000970869	0.0225348	0.965635	62.3255
High density lipoprotein cholesterol	Psoriasis	rs4075673	C	T	-0.0490379	0.00412174	1.20005e-32	-0.00798449	0.0152271	0.600027	141.548
High density lipoprotein cholesterol	Psoriasis	rs429358	C	T	0.169327	0.00567395	1.09901e-195	-0.0254966	0.0194972	0.190974	890.597
High density lipoprotein cholesterol	Psoriasis	rs4299376	T	G	-0.0476905	0.00439784	2.09991e-27	0.0265235	0.018201	0.145045	117.594
High density lipoprotein cholesterol	Psoriasis	rs4704834	G	A	0.0386439	0.00428359	1.9002e-19	0.048188	0.0160384	0.00265993	81.3853
High density lipoprotein cholesterol	Psoriasis	rs472495	T	G	0.0336815	0.00429771	4.60045e-15	0.00138236	0.0151487	0.927292	61.4198
High density lipoprotein cholesterol	Psoriasis	rs553427	T	C	0.0313813	0.00410662	2.09991e-14	-0.000777491	0.0150349	0.958758	58.3946
High density lipoprotein cholesterol	Psoriasis	rs55714927	T	C	-0.0322503	0.00522266	6.59994e-10	-0.0361686	0.0171715	0.0351763	38.1315
High density lipoprotein cholesterol	Psoriasis	rs562338	G	A	0.103549	0.00533093	4.79954e-84	-0.0168194	0.0191163	0.378942	377.299
High density lipoprotein cholesterol	Psoriasis	rs56325564	A	G	0.032517	0.0041378	3.90032e-15	-0.0138494	0.0150038	0.355976	61.7564
High density lipoprotein cholesterol	Psoriasis	rs58542926	T	C	-0.11174	0.00781293	2.09991e-46	0.0129488	0.0304414	0.67057	204.545
High density lipoprotein cholesterol	Psoriasis	rs59379014	T	C	0.0620309	0.00789148	3.80014e-15	0.00605131	0.027339	0.824825	61.7873
High density lipoprotein cholesterol	Psoriasis	rs6016505	T	C	0.0260397	0.00411286	2.39999e-10	-0.00682242	0.015125	0.651939	40.0852
High density lipoprotein cholesterol	Psoriasis	rs62119175	A	G	-0.0832952	0.0112041	1.10002e-13	0.0183657	0.030949	0.552902	55.2696
High density lipoprotein cholesterol	Psoriasis	rs6601299	C	T	0.0540864	0.00683092	2.39994e-15	0.0393483	0.0206894	0.05719	62.6928
High density lipoprotein cholesterol	Psoriasis	rs6920309	T	C	-0.0225575	0.00413545	4.90004e-08	-0.0102586	0.0150466	0.495371	29.7534
High density lipoprotein cholesterol	Psoriasis	rs6938647	C	A	-0.0286903	0.00503977	1.2e-08	-0.00720415	0.0191619	0.706946	32.4077
High density lipoprotein cholesterol	Psoriasis	rs72660539	A	G	0.0354989	0.00602106	3.69999e-09	-0.000687356	0.0290021	0.981092	34.7603
High density lipoprotein cholesterol	Psoriasis	rs72694391	C	T	0.025598	0.00412132	5.30005e-10	-0.0219198	0.0153875	0.154296	38.578
High density lipoprotein cholesterol	Psoriasis	rs72843670	C	T	0.0368197	0.00592808	5.30005e-10	-0.0652861	0.0225526	0.00379359	38.5773
High density lipoprotein cholesterol	Psoriasis	rs73042383	A	G	-0.105836	0.0165671	1.7e-10	-0.125975	0.0462781	0.00648634	40.8107
High density lipoprotein cholesterol	Psoriasis	rs74747585	C	T	-0.124132	0.0134424	2.60016e-20	0.0278558	0.098212	0.776694	85.2735
High density lipoprotein cholesterol	Psoriasis	rs77542162	G	A	0.136456	0.0138117	5.10035e-23	0.0270286	0.0908183	0.765999	97.6093
High density lipoprotein cholesterol	Psoriasis	rs79220007	C	T	-0.0508103	0.00774454	5.40008e-11	0.0590392	0.0393192	0.133217	43.044
High density lipoprotein cholesterol	Psoriasis	rs79429216	A	G	0.112558	0.0182442	6.80002e-10	-0.141746	0.120358	0.238913	38.063
High density lipoprotein cholesterol	Psoriasis	rs8111874	A	G	0.0276654	0.00417311	3.40017e-11	0.024524	0.0158479	0.121752	43.9495
Depression symptoms	Psoriasis	rs1021363	A	G	0.03	0.0045	2.287e-11	-0.0174399	0.0167803	0.298659	44.4444
Depression symptoms	Psoriasis	rs10235664	T	C	0.027	0.0049	4.677e-08	0.0561393	0.0158959	0.000412943	30.3623
Depression symptoms	Psoriasis	rs10501696	A	G	0.0295	0.0044	2.894e-11	0.00681142	0.0151738	0.653508	44.9509
Depression symptoms	Psoriasis	rs10913112	T	C	-0.0262	0.0045	4.525e-09	-0.0156451	0.0154875	0.31241	33.8983
Depression symptoms	Psoriasis	rs11579246	A	G	0.0491	0.0075	6.004e-11	-0.021082	0.0208496	0.311948	42.8588
Depression symptoms	Psoriasis	rs12631196	A	G	0.0241	0.0044	3.279e-08	0.00154636	0.0149652	0.917701	30.0005
Depression symptoms	Psoriasis	rs13037326	T	C	0.031	0.0049	2.398e-10	0.0288555	0.0165762	0.0817222	40.025
Depression symptoms	Psoriasis	rs150346963	T	C	0.0283	0.0044	1.157e-10	-0.0152614	0.0150419	0.310298	41.3683
Depression symptoms	Psoriasis	rs17410557	T	C	-0.0267	0.0044	1.415e-09	-0.0210232	0.0153117	0.169749	36.8228
Depression symptoms	Psoriasis	rs1931388	A	G	0.0295	0.0044	1.68e-11	0.0313478	0.0151215	0.0381672	44.9509
Depression symptoms	Psoriasis	rs1950829	A	G	0.0297	0.0043	4.738e-12	0.00103389	0.0149373	0.944818	47.7063
Depression symptoms	Psoriasis	rs198457	T	C	-0.0315	0.0056	1.9e-08	-0.020011	0.0248703	0.421042	31.6406
Depression symptoms	Psoriasis	rs2111592	A	G	0.0263	0.0046	1.35e-08	0.00241962	0.0156965	0.877491	32.6886
Depression symptoms	Psoriasis	rs2214123	A	G	0.0261	0.0045	8.556e-09	0.000524341	0.0154762	0.972973	33.64
Depression symptoms	Psoriasis	rs2232423	A	G	0.062	0.007	1.135e-18	0.0625936	0.0339659	0.0653537	78.449
Depression symptoms	Psoriasis	rs2418449	T	C	0.0281	0.0048	4.245e-09	0.00111621	0.0160956	0.944712	34.2713
Depression symptoms	Psoriasis	rs2568958	A	G	0.0382	0.0044	2.902e-18	0.0324022	0.0156322	0.0381927	75.374
Depression symptoms	Psoriasis	rs30266	A	G	0.0366	0.0046	1.428e-15	-0.00160249	0.0164746	0.922512	63.3062
Depression symptoms	Psoriasis	rs3099439	T	C	-0.0241	0.0043	2.777e-08	0.0137812	0.0150614	0.360192	31.4121
Depression symptoms	Psoriasis	rs3807865	A	G	0.031	0.0044	1.093e-12	0.015794	0.0154969	0.308121	49.6384
Depression symptoms	Psoriasis	rs4131791	T	C	-0.0269	0.0044	8.057e-10	-0.00568688	0.015003	0.704651	37.3765
Depression symptoms	Psoriasis	rs4141983	T	C	0.0264	0.0046	9.692e-09	0.00289499	0.0157972	0.854594	32.9376
Depression symptoms	Psoriasis	rs4799949	T	C	-0.0292	0.0046	1.403e-10	-0.0240376	0.0169007	0.154944	40.2949
Depression symptoms	Psoriasis	rs4936275	T	C	0.0278	0.0044	3.353e-10	0.00925606	0.0184855	0.616568	39.9194
Depression symptoms	Psoriasis	rs508502	T	C	-0.0264	0.0048	3.556e-08	-0.00822603	0.0158899	0.604676	30.25
Depression symptoms	Psoriasis	rs59082935	T	C	0.0363	0.0066	3.071e-08	-0.0123197	0.0209515	0.556524	30.25
Depression symptoms	Psoriasis	rs61914045	A	G	0.0309	0.0054	7.964e-09	0.0149488	0.0192429	0.43725	32.7438
Depression symptoms	Psoriasis	rs62535714	A	G	0.0339	0.0058	4.686e-09	0.0269676	0.0173985	0.121143	34.162
Depression symptoms	Psoriasis	rs66511648	T	C	-0.0297	0.0048	6.03e-10	0.00526088	0.0182166	0.772738	38.2852
Depression symptoms	Psoriasis	rs6656912	T	C	-0.0252	0.0043	6.503e-09	-0.0185311	0.015012	0.217046	34.3451
Depression symptoms	Psoriasis	rs7152906	T	C	-0.0258	0.0043	1.873e-09	0.00494015	0.0149588	0.741211	36
Depression symptoms	Psoriasis	rs7241572	A	G	0.0323	0.0054	2.433e-09	0.0467569	0.0182425	0.0103748	35.7781
Depression symptoms	Psoriasis	rs72948506	A	G	0.0265	0.0047	1.715e-08	0.00629225	0.0162629	0.698824	31.7904
Depression symptoms	Psoriasis	rs7525662	A	C	-0.0283	0.0043	5.319e-11	-0.00713647	0.0149925	0.634073	43.3148
Depression symptoms	Psoriasis	rs7551758	T	G	-0.0283	0.0043	5.107e-11	-0.025655	0.0149767	0.0867142	43.3148
Depression symptoms	Psoriasis	rs7725715	A	G	0.029	0.0043	1.607e-11	-0.00717473	0.0153613	0.640453	45.484
Depression symptoms	Psoriasis	rs843812	A	G	0.0248	0.0044	1.405e-08	-0.0104538	0.0149758	0.48515	31.7686
Depression symptoms	Psoriasis	rs9364755	A	G	-0.0283	0.0051	3.486e-08	-0.0127523	0.0166789	0.444524	30.7916
Depression symptoms	Psoriasis	rs9529218	T	C	-0.034	0.0054	2.231e-10	-0.0191116	0.0166392	0.250725	39.6433
Depression symptoms	Psoriasis	rs9536381	T	C	0.0255	0.0046	2.617e-08	-0.00820871	0.0157796	0.602918	30.7302
Depression symptoms	Psoriasis	rs9831648	T	G	-0.0292	0.0052	1.586e-08	-0.0219957	0.0203046	0.278681	31.5325
Short sleep	Psoriasis	rs10156602	A	G	0.0101122	0.00144819	3.4e-12	-0.015079	0.0152497	0.322758	48.7574
Short sleep	Psoriasis	rs1031654	C	A	0.0102622	0.00172522	2e-09	-0.0246604	0.018849	0.190767	35.3828
Short sleep	Psoriasis	rs10838708	G	A	0.00840241	0.00140024	2.5e-09	-0.0140836	0.0150768	0.350241	36.0083
Short sleep	Psoriasis	rs10947690	A	G	-0.00868595	0.0015737	3.5e-08	0.00863965	0.0178498	0.628372	30.4643
Short sleep	Psoriasis	rs11097861	A	G	-0.00916107	0.00153452	1.7e-09	0.00766671	0.0161898	0.635821	35.6408
Short sleep	Psoriasis	rs11184946	C	T	-0.00878653	0.00139968	2.9e-10	-0.0143186	0.0149724	0.338904	39.4074
Short sleep	Psoriasis	rs113851554	G	T	-0.0413744	0.00307399	1.3e-41	-0.0416726	0.0294123	0.156529	181.158
Short sleep	Psoriasis	rs11635495	T	C	-0.00813358	0.00138626	6.8e-09	-0.0287232	0.0149435	0.0545909	34.425
Short sleep	Psoriasis	rs11673344	A	G	-0.00868506	0.00142888	9e-10	-0.0174003	0.0157664	0.269751	36.9449
Short sleep	Psoriasis	rs11804386	G	A	-0.00805764	0.00146423	2.6e-08	-0.00984124	0.0158938	0.535793	30.2829
Short sleep	Psoriasis	rs12405761	A	C	0.00923926	0.00139853	2.6e-11	-0.0203951	0.0158117	0.197096	43.6446
Short sleep	Psoriasis	rs1430205	C	T	-0.00769252	0.0013907	3.6e-08	0.00991822	0.0149993	0.508454	30.5964
Short sleep	Psoriasis	rs1544637	T	C	0.00767466	0.00138704	3e-08	0.000732861	0.0150093	0.961057	30.6154
Short sleep	Psoriasis	rs17139246	T	C	-0.00777532	0.00142927	4.1e-08	0.00708	0.0150472	0.637984	29.5943
Short sleep	Psoriasis	rs17151854	G	T	-0.010705	0.00192286	2.4e-08	0.00402669	0.0224958	0.85794	30.994
Short sleep	Psoriasis	rs17669584	A	G	-0.00964647	0.00178391	3.6e-08	-0.0015542	0.0198171	0.937488	29.2409
Short sleep	Psoriasis	rs1841625	A	G	-0.00771112	0.00139836	3.6e-08	-0.030311	0.0151865	0.0459431	30.4086
Short sleep	Psoriasis	rs1942262	G	A	-0.0111508	0.00152288	1.1e-13	-0.0308754	0.0175713	0.0788933	53.6143
Short sleep	Psoriasis	rs2062113	T	C	0.00889979	0.00140332	1.9e-10	-0.00153104	0.0154639	0.921133	40.2204
Short sleep	Psoriasis	rs2296580	G	T	0.0103125	0.00151028	8.7e-12	0.0167941	0.0168363	0.318524	46.6244
Short sleep	Psoriasis	rs28061	A	G	0.00836258	0.00150548	2.1e-08	0.0239072	0.0160892	0.137301	30.8554
Short sleep	Psoriasis	rs2956278	A	G	-0.00952347	0.00168476	1.3e-08	-0.0100669	0.0198147	0.611416	31.9532
Short sleep	Psoriasis	rs3104778	A	G	0.0078046	0.00141099	4.2e-08	0.000905927	0.0154618	0.953278	30.5952
Short sleep	Psoriasis	rs314280	A	G	-0.00863865	0.00138926	3.5e-10	-0.0162638	0.0151246	0.282231	38.6656
Short sleep	Psoriasis	rs324017	A	C	0.00967624	0.00151903	1.1e-10	0.0261814	0.015988	0.101513	40.5771
Short sleep	Psoriasis	rs35881094	T	G	-0.0110528	0.00140168	3e-15	-0.00165382	0.015014	0.912289	62.1794
Short sleep	Psoriasis	rs3824081	T	C	0.00801355	0.0013892	1.1e-08	0.00345679	0.0150072	0.817826	33.2752
Short sleep	Psoriasis	rs4577309	A	G	0.00811816	0.00138836	3.7e-09	0.0113821	0.0150997	0.45097	34.1909
Short sleep	Psoriasis	rs4688760	C	T	-0.0107674	0.00149946	1e-12	0.00405957	0.0158619	0.798003	51.5646
Short sleep	Psoriasis	rs4751	G	T	-0.00772701	0.00139656	1.6e-08	0.0168115	0.0154174	0.275526	30.6128
Short sleep	Psoriasis	rs4886140	A	G	-0.00924246	0.00148079	3.1e-10	-0.0131818	0.0153659	0.390969	38.9572
Short sleep	Psoriasis	rs529656112	G	A	-0.00863062	0.00145395	3.1e-09	0.0438728	0.335791	0.896048	35.2359
Short sleep	Psoriasis	rs62158170	A	G	0.0120517	0.00168292	5.7e-13	0.0317473	0.0184193	0.0847832	51.2826
Short sleep	Psoriasis	rs6593005	A	G	-0.00903102	0.00157978	8.6e-09	-0.0247347	0.0161666	0.126018	32.6799
Short sleep	Psoriasis	rs6664467	G	A	0.0112654	0.00201555	4.5e-08	-0.000769321	0.0209955	0.97077	31.2396
Short sleep	Psoriasis	rs68094047	C	T	-0.00941756	0.00160041	3.3e-09	-0.00408596	0.0199634	0.837828	34.627
Short sleep	Psoriasis	rs6932158	T	C	-0.00776019	0.00138432	2.8e-08	-0.0213231	0.0149343	0.153353	31.4247
Short sleep	Psoriasis	rs75606464	A	C	0.00930467	0.00162773	8.4e-09	0.209276	0.292582	0.47444	32.6766
Short sleep	Psoriasis	rs7711696	G	T	-0.0101773	0.00150096	9.9e-12	-0.0311074	0.0162963	0.0562795	45.9755
Short sleep	Psoriasis	rs79780963	C	T	0.0148998	0.00257912	6.3e-09	0.0305063	0.027013	0.258762	33.3747
Short sleep	Psoriasis	rs9845387	C	A	0.0196529	0.00350129	2.1e-08	0.0253669	0.0332376	0.445345	31.5063
Short sleep	Psoriasis	rs9894577	G	A	-0.0123638	0.00148745	1.5e-16	0.0270197	0.0158885	0.0890205	69.0906

## Sheet: S5
TableS5 Sensitivity analysis between the components of CircS and psoriasis
Exposure	The heterogeneity test				The pleiotropy test		MR-PRESSO analysis
	IVW_Q	IVW_Q_P	Mg Egger_Q	Mg Egger_Q_P	egger_intercept	pval	MR Analysis	Causal Estimate	Sd	T-stat	P-value
Waist circumference	661.587	7.56261e-10	661.53	6.29043e-10	0.000559042	0.843321	Outlier-corrected	0.419645	0.0653531	6.42119	3.40697e-10
Hypertension	401.323	4.97499e-09	396.83	9.28388e-09	0.00644709	0.0937439	Outlier-corrected	0.518753	0.17464	2.97042	0.0032623
Fasting blood glucose	18.3707	0.365825	16.7295	0.403307	0.0119974	0.228263	Outlier-corrected	-0.0513195	0.129767	-0.395474	0.697412
Triglycerides	768.805	1.7267e-36	768.176	1.3546e-36	0.00136089	0.602343	Raw	0.0946353	0.0551722	1.71527	0.0872255
High density lipoprotein cholesterol	87.3707	0.000616418	86.0282	0.00061869	-0.00494789	0.391072	Outlier-corrected	0.0736066	0.0550373	1.33739	0.187269
Depression symptoms	43.6706	0.318274	43.157	0.298105	-0.0112949	0.499731	Outlier-corrected	0.32907	0.0907352	3.6267	0.000803164
Short sleep	40.6721	0.485063	40.5841	0.44452	-0.00238946	0.7698	Raw	0.705838	0.261048	2.70386	0.0099321

## Sheet: S6
TableS6 Reverse MR analysis between the components of CircS and psoriasis
Exposure	Outcome	Method	nsnp	Beta	SE	P
Psoriasis	Waist circumference	Inverse variance weighted	35	-0.00658997	0.00343697	0.0551895
Psoriasis	Waist circumference	MR Egger	35	-0.0155712	0.0077343	0.0523027
Psoriasis	Waist circumference	Weighted median	35	-0.0106698	0.00370521	0.00398073
Psoriasis	Waist circumference	Maximum likelihood	35	-0.00667317	0.00249547	0.00749281
Psoriasis	Hypertension	Inverse variance weighted	35	0.000636305	0.00264422	0.809834
Psoriasis	Hypertension	MR Egger	35	0.00128744	0.00609846	0.834101
Psoriasis	Hypertension	Weighted median	35	0.00135014	0.00228185	0.55406
Psoriasis	Hypertension	Maximum likelihood	35	0.000669272	0.00127119	0.598546
Psoriasis	Fasting blood glucose	Inverse variance weighted	18	-0.0116557	0.0100996	0.248467
Psoriasis	Fasting blood glucose	MR Egger	18	-0.0732054	0.0286205	0.0210685
Psoriasis	Fasting blood glucose	Weighted median	18	0.00202298	0.0116151	0.861733
Psoriasis	Fasting blood glucose	Maximum likelihood	18	-0.0118436	0.00783328	0.130545
Psoriasis	Triglycerides	Inverse variance weighted	39	-0.00401863	0.00641877	0.531266
Psoriasis	Triglycerides	MR Egger	39	-0.00306903	0.0140981	0.828866
Psoriasis	Triglycerides	Weighted median	39	-0.00778307	0.00578608	0.178581
Psoriasis	Triglycerides	Maximum likelihood	39	-0.00410697	0.00284964	0.149522
Psoriasis	High density lipoprotein cholesterol	Inverse variance weighted	35	-0.00475408	0.00811783	0.558121
Psoriasis	High density lipoprotein cholesterol	MR Egger	35	0.0157999	0.018321	0.394696
Psoriasis	High density lipoprotein cholesterol	Weighted median	35	-0.000130926	0.009562	0.989075
Psoriasis	High density lipoprotein cholesterol	Maximum likelihood	35	-0.00484648	0.00573061	0.39771
Psoriasis	Depression symptoms	Inverse variance weighted	26	0.0142142	0.00927883	0.125549
Psoriasis	Depression symptoms	MR Egger	26	0.0121933	0.0285925	0.673581
Psoriasis	Depression symptoms	Weighted median	26	0.01313	0.0127512	0.303149
Psoriasis	Depression symptoms	Maximum likelihood	26	0.014453	0.00849027	0.0886983
Psoriasis	Short sleep	Inverse variance weighted	36	-0.000198506	0.00202471	0.921899
Psoriasis	Short sleep	MR Egger	36	-0.00582885	0.00489428	0.241921
Psoriasis	Short sleep	Weighted median	36	-0.000607303	0.00296426	0.837669
Psoriasis	Short sleep	Maximum likelihood	36	-0.000202107	0.00203889	0.921038
